# Supplementary material for: The AGC Kinase SsAgc1 Regulates Sporisorium scitamineum Mating/Filamentation and Pathogenicity
Source: mSphere. 2019 May 29;4(3):e00259-19. doi: 10.1128/mSphere.00259-19 (PMC6541736; doi:10.1128/mSphere.00259-19)
Supplement: DATA SET S1 [file mSphere.00259-19-sd001.xls]

## Sheet: ControlvsT-1.genes.filter.annot
id	CK-1_count	T-1_count	CK-1_fpkm	T-1_fpkm	log2(FC)	Pvalue	FDR	significant	Symbol	Description	KEGG_A_class	KEGG_B_class	Pathway	K_ID	GO Component	GO Function	GO Process
SSCI00060.1	52226	6803	3056.78	534.06	-2.51694	0	0	yes	CDR98495	probable thiamine biosynthesis protein nmt1 [Sporisorium reilianum SRZ2]	Metabolism	Global and Overview;Metabolism of cofactors and vitamins	ko01100//Metabolic pathways;ko00730//Thiamine metabolism	K18278	-	-	-
SSCI00340.1	585	2096	18.51	88.94	2.26453	6.58709e-271	8.05101e-269	yes	CDW93684	probable GTP-binding protein 1 [Sporisorium reilianum SRZ2]	-	-	-	-	-	-	-
SSCI00350.1	351	1025	23.4	91.67	1.96994	9.48341e-118	3.73488e-116	yes	CDW93685	-	-	-	-	-	-	-	-
SSCI00460.1	9	23	3.45	11.82	1.77656	0.0013304	0.00248844	yes	CDW93713	hypothetical protein [Sporisorium scitamineum]	-	-	-	-	-	-	-
SSCI00470.1	151	45	25.66	10.26	-1.32249	1.41964e-08	4.13129e-08	yes	CDW93724	-	-	-	-	-	-	-	-
SSCI00510.1	282	84	22.59	9.03	-1.32289	1.04594e-14	4.30584e-14	yes	CDW93731	-	-	-	-	-	-	-	-
SSCI00800.1	6	19	0.23	0.98	2.09115	0.00250938	0.00452647	yes	CDR98518	related to ATP-dependent DNA helicase (N-terminal fragment), partial [Sporisorium scitamineum]	-	-	-	-	-	-	-
SSCI01480.1	36	10	7.74	2.88	-1.42626	0.00369432	0.0065082	yes	CDR98543	related to YSR3-dihydrosphingosine-1-phosphate phosphatase [Sporisorium reilianum SRZ2]	-	-	-	-	-	-	-
SSCI01610.1	77	25	7.55	3.29	-1.19839	0.000161924	0.000334463	yes	CDR98550	-	-	-	-	-	-	-	-
SSCI01720.1	28	8	5.04	1.93	-1.38482	0.0167675	0.0269168	yes	CDR98552	hypothetical protein [Sporisorium scitamineum]	-	-	-	-	-	-	-
SSCI01890.1	3	16	0.1	0.7	2.80735	0.000404902	0.000800879	yes	CDR98562	related to Meiotic expression upregulated protein 26 [Sporisorium reilianum SRZ2]	-	-	-	-	-	-	-
SSCI01970.1	2634	511	129.98	33.82	-1.94234	2.1533e-195	1.51136e-193	yes	CDR98565	hypothetical protein [Sporisorium scitamineum]	-	-	-	-	-	-	-
SSCI01980.1	199	319	24.38	52.41	1.10414	3.12317e-17	1.44424e-16	yes	CDW94126	related to endo-1,3(4)-beta-glucanase [Sporisorium reilianum SRZ2]	-	-	-	-	-	-	-
SSCI01990.1	603	1048	59.65	139.05	1.22101	2.46102e-59	4.0667e-58	yes	CDR98566	related to endo-1,3(4)-beta-glucanase [Sporisorium reilianum SRZ2]	-	-	-	-	-	-	-
SSCI02210.1	3459	886	119.48	41.05	-1.54132	1.09388e-191	7.52869e-190	yes	CDW94203	related to UGA4-GABA permease-also involved in delta-aminolevulinate transport [Sporisorium reilianum SRZ2]	-	-	-	-	-	-	-
SSCI02380.1	72	20	8.92	3.32	-1.42586	6.50068e-05	0.000139731	yes	CDW94244	hypothetical protein [Sporisorium scitamineum]	-	-	-	-	-	-	-
SSCI02440.1	306	1085	14.79	70.33	2.24952	5.71048e-148	2.93345e-146	yes	CDR98586	probable glutathione-dependent formaldehyde dehydrogenase [Sporisorium reilianum SRZ2]	-	-	-	-	-	-	-
SSCI02680.1	68	22	3.53	1.53	-1.20614	0.000538925	0.00105217	yes	CDR98592	related to UGA2-succinate semialdehyde dehydrogenase [Sporisorium scitamineum]	Metabolism	Amino acid metabolism;Carbohydrate metabolism;Global and Overview	ko01100//Metabolic pathways;ko01120//Microbial metabolism in diverse environments;ko00250//Alanine, aspartate and glutamate metabolism;ko00310//Lysine degradation;ko00350//Tyrosine metabolism;ko00650//Butanoate metabolism	K00135	-	-	-
SSCI02780.1	942	161	38.47	8.82	-2.12488	1.27879e-85	3.19201e-84	yes	CDW94330	hypothetical protein [Sporisorium scitamineum]	-	-	-	-	-	-	-
SSCI02860.1	565	57	15.66	2.12	-2.88495	2.32133e-74	4.86861e-73	yes	CDW94355	-	-	-	-	-	-	-	-
SSCI03000.1	241	50	14.55	4.05	-1.84503	5.64748e-20	2.98101e-19	yes	CDR98608	-	-	-	-	-	-	-	-
SSCI03010.1	1054	390	119.4	59.26	-1.01067	8.28189e-33	6.89089e-32	yes	CDR98609	-	-	-	-	-	-	-	-
SSCI03020.1	510	1104	37.18	107.96	1.5379	1.91705e-88	5.03331e-87	yes	CDR98610	-	-	-	-	-	-	-	-
SSCI03140.1	1262	277	39.69	11.68	-1.76474	2.25759e-88	5.90557e-87	yes	CDW94429	-	-	-	-	-	-	-	-
SSCI03310.1	849	255	41.51	16.72	-1.31188	5.28515e-40	5.37538e-39	yes	CDR98628	-	Metabolism	Global and Overview;Carbohydrate metabolism	ko01100//Metabolic pathways;ko00040//Pentose and glucuronate interconversions	K18106	-	-	-
SSCI03480.1	259	555	22.83	65.63	1.52342	3.2333e-46	3.85224e-45	yes	CDW94501	probable FUN34-transmembrane protein involved in ammonia production [Sporisorium reilianum SRZ2]	-	-	-	-	-	-	-
SSCI03560.1	934	175	90.69	22.79	-1.99254	1.66659e-78	3.81111e-77	yes	CDW94534	related to carbonic anhydrase [Sporisorium reilianum SRZ2]	Metabolism	Energy metabolism	ko00910//Nitrogen metabolism	K01673	-	-	-
SSCI03570.1	358	105	15.12	5.95	-1.3455	6.72138e-19	3.3745e-18	yes	CDR98639	related to Cytochrome P450 4F8 [Sporisorium reilianum SRZ2]	-	-	-	-	-	-	-
SSCI03600.1	44	3	11.59	1.06	-3.45074	1.44537e-07	3.89145e-07	yes	CDR98642	related to HSP12-heat shock protein [Sporisorium reilianum SRZ2]	-	-	-	-	-	-	-
SSCI03800.1	90	32	5.11	2.44	-1.06644	0.000304815	0.000611269	yes	CDW94568	related to monocarboxylate transporter [Sporisorium reilianum SRZ2]	-	-	-	-	-	-	-
SSCI03830.1	0	7	0.001	1.01	9.98014	0.00782344	0.0131672	yes	CDR98659	related to aquaporin [Sporisorium reilianum SRZ2]	-	-	-	-	-	-	-
SSCI03840.1	246	835	19.94	90.76	2.18639	1.50507e-111	5.55699e-110	yes	CDR98660	-	-	-	-	-	-	-	-
SSCI03860.1	66	15	8.86	2.7	-1.71435	1.0151e-05	2.35473e-05	yes	CDW94577	hypothetical protein, partial [Sporisorium scitamineum]	-	-	-	-	-	-	-
SSCI03970.1	984	282	44.68	17.18	-1.3789	1.83352e-49	2.34618e-48	yes	CDW94601	probable EXG1-exo-beta-1,3-glucanase (I/II), major isoform [Sporisorium reilianum SRZ2]	Metabolism	Carbohydrate metabolism	ko00500//Starch and sucrose metabolism	K01210	-	-	-
SSCI03990.1	328	115	4.57	2.15	-1.08786	7.99387e-13	3.00629e-12	yes	CDW94605	-	-	-	-	-	-	-	-
SSCI04220.1	140	52	18.32	9.13	-1.00473	9.4524e-06	2.19843e-05	yes	CDR98676	related to salicylate 1-monooxygenase [Sporisorium reilianum SRZ2]	Metabolism	Global and Overview	ko01100//Metabolic pathways;ko01120//Microbial metabolism in diverse environments;ko01220//Degradation of aromatic compounds	K00480	-	GO:0003824//catalytic activity	GO:0044699//single-organism process;GO:0008152//metabolic process;GO:0044710//single-organism metabolic process
SSCI04240.1	896	115	23.78	4.09	-2.53958	6.28315e-101	1.90347e-99	yes	CDW94653	related to peptide transporter Mtd1 [Sporisorium reilianum SRZ2]	-	-	-	-	-	-	-
SSCI04280.1	884	309	31.52	14.78	-1.09262	1.31519e-31	1.05948e-30	yes	CDW94663	probable alpha-glucosidase (maltase) [Sporisorium reilianum SRZ2]	Metabolism	Carbohydrate metabolism;Global and Overview	ko01100//Metabolic pathways;ko00500//Starch and sucrose metabolism;ko00052//Galactose metabolism	K01187	-	-	-
SSCI04290.1	52	79	1.91	3.9	1.0299	5.95478e-05	0.000128543	yes	CDR98677	probable Maltose permease [Sporisorium reilianum SRZ2]	-	-	-	-	GO:0016020//membrane	GO:0022857//transmembrane transporter activity;GO:0005215//transporter activity	GO:0044765//single-organism transport;GO:0051179//localization;GO:0051234//establishment of localization;GO:0044699//single-organism process;GO:0006810//transport;GO:1902578//single-organism localization
SSCI04470.1	956	296	28.69	11.92	-1.26716	1.93523e-42	2.09768e-41	yes	CDR98693	related to white collar 1 protein [Sporisorium scitamineum]	-	-	-	-	-	-	-
SSCI04520.1	525	68	33.12	5.75	-2.52607	3.67383e-60	6.12796e-59	yes	CDR98698	hypothetical protein [Sporisorium scitamineum]	-	-	-	-	-	-	-
SSCI04530.1	402	45	25.06	3.76	-2.73658	4.64714e-51	6.1924e-50	yes	CDR98699	hypothetical protein [Sporisorium scitamineum]	-	-	-	-	-	-	-
SSCI04970.1	3273	625	114.37	29.29	-1.96523	1.67741e-239	1.60692e-237	yes	CDR98713	uncharacterized protein SPSC_05954 [Sporisorium scitamineum]	-	-	-	-	-	-	-
SSCI05160.1	289	102	14.06	6.66	-1.078	2.06231e-11	7.12113e-11	yes	CDW94878	-	-	-	-	-	-	-	-
SSCI05520.1	1540	3068	69.93	186.87	1.41805	4.46781e-203	3.44264e-201	yes	CDW94999	related to TNA1-high affinity nicotinic acid plasma membrane permease [Sporisorium scitamineum]	-	-	-	-	-	-	-
SSCI05530.1	286	479	17.17	38.57	1.16759	3.8595e-27	2.69026e-26	yes	CDR98738	-	-	-	-	-	-	-	-
SSCI05760.1	3582	1087	29.97	12.2	-1.29664	2.75018e-148	1.42307e-146	yes	CDW95048	-	-	-	-	-	-	-	-
SSCI05930.1	477	160	22.09	9.94	-1.15208	1.22226e-19	6.37572e-19	yes	CDR98763	related to cathepsin d (lysosomal aspartyl protease) [Sporisorium scitamineum]	-	-	-	-	-	-	-
SSCI06110.1	35	64	4.19	10.28	1.29482	2.3427e-05	5.2605e-05	yes	CDW95116	probable mfs-multidrug-resistance transporter [Sporisorium reilianum SRZ2]	-	-	-	-	-	-	-
SSCI06670.1	7	0	2.54	0.001	-11.3106	0.0312734	0.0477796	yes	CDW95262	-	Genetic Information Processing	Transcription	ko03040//Spliceosome	K12833	-	GO:0005488//binding;GO:0097159//organic cyclic compound binding	-
SSCI06680.1	661	139	39.57	11.16	-1.82607	1.75915e-50	2.3266e-49	yes	CDW95263	-	-	-	-	-	-	-	-
SSCI06690.1	691	149	52.94	15.31	-1.78988	2.13355e-51	2.85912e-50	yes	CDW95265	related to ribonuclease M [Sporisorium reilianum SRZ2]	-	-	-	-	-	-	-
SSCI06730.1	275	87	8.79	3.73	-1.23669	3.60435e-13	1.3879e-12	yes	CDW95273	uncharacterized protein SPSC_01419 [Sporisorium scitamineum]	-	-	-	-	-	-	-
SSCI06880.1	1954	187	124.39	15.97	-2.96143	1.37476e-246	1.37263e-244	yes	CDW95302	-	-	-	-	-	-	-	-
SSCI06910.1	78	12	6.68	1.38	-2.27518	5.61652e-09	1.67856e-08	yes	CDR98803	-	-	-	-	-	-	-	-
SSCI06940.1	4544	1523	185.91	83.58	-1.15337	5.78457e-147	2.92906e-145	yes	CDW95312	related to aldehyde dehydrogenase [Sporisorium reilianum SRZ2]	-	-	-	-	-	-	-
SSCI07070.1	161	56	7.37	3.44	-1.09926	4.13842e-07	1.07818e-06	yes	CDW95349	-	Metabolism	Global and Overview;Carbohydrate metabolism	ko01120//Microbial metabolism in diverse environments;ko00051//Fructose and mannose metabolism	K18334	-	-	-
SSCI07460.1	60	17	13.17	5	-1.39726	0.000263136	0.000530572	yes	CDR98822	probable URA6-uridine-monophosphate kinase [Sporisorium reilianum SRZ2]	Metabolism	Global and Overview;Nucleotide metabolism	ko01100//Metabolic pathways;ko00240//Pyrimidine metabolism	K13800	-	-	-
SSCI07560.1	678	64	19.33	2.45	-2.97999	6.43879e-92	1.75556e-90	yes	CDW95469	related to Cholinesterase precursor [Sporisorium reilianum SRZ2]	Metabolism	Lipid metabolism	ko00564//Glycerophospholipid metabolism	K01049	-	-	-
SSCI07580.1	22	37	0.75	1.69	1.17206	0.00270936	0.00485629	yes	CDR98827	-	-	-	-	-	-	-	-
SSCI07680.1	1	15	0.11	2.19	4.31536	0.000145836	0.000302378	yes	CDR98830	hypothetical protein [Sporisorium scitamineum]	-	-	-	-	-	-	-
SSCI07710.1	1	20	0.08	2.17	4.76155	4.82371e-07	1.248e-06	yes	CDW95503	uncharacterized protein SPSC_02667 [Sporisorium scitamineum]	-	-	-	-	-	-	-
SSCI08070.1	266	83	10.25	4.29	-1.25657	4.16362e-13	1.59718e-12	yes	CDR98838	-	-	-	-	-	-	-	-
SSCI08140.1	863	301	43.4	20.3	-1.09622	5.17138e-31	4.09151e-30	yes	CDR98842	-	-	-	-	-	-	-	-
SSCI08170.1	282	94	19.68	8.8	-1.16115	2.3891e-12	8.73005e-12	yes	CDR98844	related to SPS19-peroxisomal 2,4-dienoyl-CoA reductase [Sporisorium reilianum SRZ2]	Cellular Processes	Transport and catabolism	ko04146//Peroxisome	K13237	-	-	-
SSCI08190.1	833	232	50.58	18.9	-1.42018	2.12086e-44	2.42497e-43	yes	CDR98846	-	-	-	-	-	-	-	-
SSCI08390.1	3673	6263	77.78	177.89	1.19351	9.845e-253	1.04166e-250	yes	CDR98857	-	-	-	-	-	-	-	-
SSCI08420.1	321	63	24.78	6.52	-1.92623	1.84303e-27	1.30522e-26	yes	CDR98860	probable glutaminase A [Sporisorium reilianum SRZ2]	-	-	-	-	-	-	-
SSCI08430.1	573	85	39.46	7.85	-2.32963	6.24918e-60	1.03748e-58	yes	CDW95682	probable glutaminase A [Sporisorium reilianum SRZ2]	-	-	-	-	-	-	-
SSCI08440.1	410	90	37.56	11.06	-1.76385	8.75355e-31	6.87959e-30	yes	CDR98861	probable glutaminase A [Sporisorium reilianum SRZ2]	-	-	-	-	-	-	-
SSCI08960.1	46	71	6.42	13.29	1.0497	0.000144518	0.000299821	yes	CDR98879	uncharacterized protein SPSC_02260 [Sporisorium scitamineum]	-	-	-	-	-	-	-
SSCI08990.1	4264	1531	60.99	29.37	-1.05423	7.0793e-120	2.85143e-118	yes	CDW95827	probable ATP-binding multidrug cassette transport protein [Sporisorium scitamineum]	-	-	-	-	-	-	-
SSCI09000.1	26	7	4.74	1.71	-1.47089	0.0201593	0.0318923	yes	CDW95829	-	-	-	-	-	-	-	-
SSCI09190.1	367	113	61.37	25.35	-1.27555	8.45888e-18	4.03805e-17	yes	CDW95885	probable phosphoenolpyruvate carboxykinase [Sporisorium scitamineum]	Metabolism	Carbohydrate metabolism;Global and Overview	ko01100//Metabolic pathways;ko01110//Biosynthesis of secondary metabolites;ko01130//Biosynthesis of antibiotics;ko01120//Microbial metabolism in diverse environments;ko01200//Carbon metabolism;ko00010//Glycolysis / Gluconeogenesis;ko00620//Pyruvate metabolism;ko00020//Citrate cycle (TCA cycle)	K01610	-	GO:0016829//lyase activity;GO:0097367//carbohydrate derivative binding;GO:0001882//nucleoside binding;GO:0036094//small molecule binding;GO:0004611//phosphoenolpyruvate carboxykinase activity;GO:1901265//nucleoside phosphate binding;GO:0005488//binding;GO:0032549//ribonucleoside binding;GO:0032550//purine ribonucleoside binding;GO:0097159//organic cyclic compound binding;GO:0001883//purine nucleo…	GO:0044699//single-organism process;GO:0044723//single-organism carbohydrate metabolic process;GO:0005996//monosaccharide metabolic process;GO:0005975//carbohydrate metabolic process;GO:0019318//hexose metabolic process;GO:0044238//primary metabolic process;GO:0071704//organic substance metabolic process;GO:0006006//glucose metabolic process;GO:0044281//small molecule metabolic process;GO:0008152…
SSCI09220.1	466	127	44.63	16.31	-1.45226	8.88332e-27	6.11397e-26	yes	CDW95891	probable Acetoacetyl-CoA synthetase [Sporisorium reilianum SRZ2]	Metabolism	Carbohydrate metabolism;Amino acid metabolism	ko00280//Valine, leucine and isoleucine degradation;ko00650//Butanoate metabolism	K01907	-	-	-
SSCI09370.1	637	205	21.9	9.45	-1.21254	2.54856e-27	1.79056e-26	yes	CDW95935	hypothetical protein [Sporisorium scitamineum]	-	-	-	-	-	-	-
SSCI09420.1	3528	776	139.47	41.15	-1.76099	1.12588e-241	1.09334e-239	yes	CDW95955	related to TMT1-trans-aconitate methyltransferase [Sporisorium scitamineum]	-	-	-	-	-	-	-
SSCI09550.1	11281	3224	910.72	349.1	-1.38337	0	0	yes	CDR98905	related to B2-aldehyde-forming enzyme [Sporisorium scitamineum]	-	-	-	-	-	-	-
SSCI10350.1	3836	6281	186.67	409.95	1.13496	2.12414e-231	1.85902e-229	yes	CDW96175	probable histidinol-phosphate transaminase [Sporisorium reilianum SRZ2]	Metabolism	Global and Overview;Amino acid metabolism	ko01100//Metabolic pathways;ko01110//Biosynthesis of secondary metabolites;ko01130//Biosynthesis of antibiotics;ko01230//Biosynthesis of amino acids;ko00350//Tyrosine metabolism;ko00360//Phenylalanine metabolism;ko00400//Phenylalanine, tyrosine and tryptophan biosynthesis;ko00340//Histidine metabolism	K00817	-	GO:0003824//catalytic activity;GO:0016740//transferase activity	GO:0008152//metabolic process
SSCI10410.1	9	0	1.12	0.001	-10.1293	0.00782344	0.0131672	yes	CDR98944	-	-	-	-	-	-	-	-
SSCI10520.1	676	251	43.83	21.83	-1.00561	7.09145e-22	4.03461e-21	yes	CDW96232	-	-	-	-	-	-	-	-
SSCI10620.1	40	6	7.2	1.45	-2.31194	4.26894e-05	9.32589e-05	yes	CDW96253	-	-	-	-	-	-	-	-
SSCI10670.1	357	105	4.19	1.65	-1.34448	6.72138e-19	3.3745e-18	yes	CDR98954	-	-	-	-	-	-	-	-
SSCI10890.1	663	84	38.48	6.54	-2.55675	1.27737e-76	2.7777e-75	yes	CDR98966	-	-	-	-	-	-	-	-
SSCI10900.1	328	91	17.11	6.37	-1.42547	8.47059e-19	4.24068e-18	yes	CDR98967	-	-	-	-	-	-	-	-
SSCI11040.1	367	63	26.85	6.18	-2.11924	4.42168e-35	3.95774e-34	yes	CDW96370	-	-	-	-	-	-	-	-
SSCI11720.1	25	66	2.48	8.8	1.82716	1.98419e-08	5.72018e-08	yes	CDR99006	hypothetical protein [Sporisorium scitamineum]	-	-	-	-	-	-	-
SSCI11730.1	3610	1222	234.05	106.26	-1.13922	6.01976e-120	2.43852e-118	yes	CDR99007	related to AHA1-stress-regulated cochaperone [Sporisorium reilianum SRZ2]	-	-	-	-	-	-	-
SSCI11860.1	39	8	1.62	0.45	-1.848	0.000250917	0.000507345	yes	CDW96548	uncharacterized protein SPSC_00716 [Sporisorium scitamineum]	-	-	-	-	-	-	-
SSCI12340.1	67	131	3.89	10.2	1.39073	6.07061e-11	2.04052e-10	yes	CDW96583	-	-	-	-	-	-	-	-
SSCI12820.1	11	33	1.17	4.71	2.00922	4.13482e-05	9.04683e-05	yes	CDW96609	uncharacterized protein SPSC_05464 [Sporisorium scitamineum]	-	-	-	-	-	-	-
SSCI12970.1	0	5	0.001	1.1	10.1033	0.0312734	0.0477796	yes	CDW96614	hypothetical protein [Sporisorium scitamineum]	-	-	-	-	-	-	-
SSCI13080.1	18460	3174	1087.51	250.8	-2.11642	0	0	yes	CDW96620	related to Chitinase A precursor [Sporisorium reilianum SRZ2]	-	-	-	-	-	-	-
SSCI13250.1	30042	8942	289.84	115.71	-1.32474	0	0	yes	CDR99079	acetyl-CoA carboxylase [Sporisorium reilianum SRZ2]	Metabolism	Lipid metabolism;Global and Overview;Carbohydrate metabolism	ko01100//Metabolic pathways;ko01110//Biosynthesis of secondary metabolites;ko00620//Pyruvate metabolism;ko01212//Fatty acid metabolism;ko00640//Propanoate metabolism;ko00061//Fatty acid biosynthesis	K11262	-	-	-
SSCI13340.1	10	1	0.85	0.11	-2.94996	0.0215151	0.0338259	yes	CDW96633	-	-	-	-	-	-	-	-
SSCI13590.1	387	68	23.84	5.62	-2.08474	2.55247e-36	2.37148e-35	yes	CDR99093	probable fatty alcohol oxidase [Sporisorium reilianum SRZ2]	-	-	-	-	-	GO:0016491//oxidoreductase activity;GO:0016705//oxidoreductase activity, acting on paired donors, with incorporation or reduction of molecular oxygen;GO:0003824//catalytic activity	GO:0044710//single-organism metabolic process;GO:0008152//metabolic process;GO:0044699//single-organism process
SSCI13610.1	365	91	14.48	4.84	-1.58098	7.20356e-24	4.47947e-23	yes	CDR99095	probable purine permease [Sporisorium reilianum SRZ2]	-	-	-	-	-	-	-
SSCI13640.1	979	272	34.5	12.85	-1.42483	9.66609e-52	1.30769e-50	yes	CDW96648	probable maltase [Sporisorium reilianum SRZ2]	Metabolism	Carbohydrate metabolism;Global and Overview	ko01100//Metabolic pathways;ko00500//Starch and sucrose metabolism;ko00052//Galactose metabolism	K01187	-	-	-
SSCI13790.1	32	5	5.57	1.17	-2.25117	0.000513761	0.0010047	yes	CDW96654	hypothetical protein [Sporisorium scitamineum]	-	-	-	-	-	-	-
SSCI14340.1	7908	2666	230.47	104.21	-1.14509	1.03553e-216	8.53587e-215	yes	CDW96669	probable pheromone response factor Prf1 [Sporisorium reilianum SRZ2]	-	-	-	-	-	-	-
SSCI14890.1	9256	2178	810.38	255.76	-1.66381	0	0	yes	CDW96692	probable NADP-dependent mannitol dehydrogenase [Sporisorium reilianum SRZ2]	-	-	-	-	-	GO:0003824//catalytic activity	GO:0008152//metabolic process;GO:0044699//single-organism process;GO:0044710//single-organism metabolic process
SSCI15150.1	616	1377	26.76	80.24	1.58424	6.44942e-113	2.44492e-111	yes	CDW96711	-	Metabolism	Global and Overview;Amino acid metabolism	ko01100//Metabolic pathways;ko01110//Biosynthesis of secondary metabolites;ko01130//Biosynthesis of antibiotics;ko01230//Biosynthesis of amino acids;ko00310//Lysine degradation;ko00300//Lysine biosynthesis	K00143	-	-	-
SSCI15170.1	297	489	9.95	21.97	1.14277	6.45082e-27	4.46145e-26	yes	CDW96712	related to Multidrug resistance protein [Sporisorium reilianum SRZ2]	-	-	-	-	-	-	-
SSCI15200.1	7975	1599	365.3	98.24	-1.8947	0	0	yes	CDW96715	-	-	-	-	-	-	-	-
SSCI15520.1	17	1	0.64	0.05	-3.67807	0.0023592	0.00427515	yes	CDR99183	related to Uracil permease [Sporisorium reilianum SRZ2]	-	-	-	-	-	-	-
SSCI15700.1	2004	3399	84.45	192.12	1.18584	2.73022e-161	1.57354e-159	yes	CDW96732	related to AUR1-inositol phosphorylceramide synthase [Sporisorium reilianum SRZ2]	-	-	-	-	-	-	-
SSCI15720.1	22	33	2.16	4.34	1.00666	0.0145873	0.0236148	yes	CDW96734	related to MAK3 N-acetyltransferase [Sporisorium reilianum SRZ2]	-	-	-	-	-	-	-
SSCI15730.1	118	179	5.05	10.28	1.02548	2.82502e-09	8.63215e-09	yes	CDW96735	-	-	-	-	-	-	-	-
SSCI15790.1	935	2083	68.17	203.7	1.57924	9.35635e-162	5.48158e-160	yes	CDR99200	probable IMP4-component of the U3 small nucleolar ribonucleoprotein [Sporisorium reilianum SRZ2]	Genetic Information Processing	Translation	ko03008//Ribosome biogenesis in eukaryotes	K14561	-	-	-
SSCI15800.1	636	1052	83.24	184.66	1.14952	3.53284e-54	5.20671e-53	yes	CDR99201	related to MRPL24-mitochondrial ribosomal protein, large subunit [Sporisorium reilianum SRZ2]	Genetic Information Processing	Translation	ko03010//Ribosome	K02902	-	-	-
SSCI15830.1	1209	1962	44.69	97.28	1.12219	8.26797e-94	2.30754e-92	yes	CDW96736	-	-	-	-	-	-	-	-
SSCI15850.1	1031	1960	120.69	307.73	1.35036	1.07067e-120	4.38728e-119	yes	CDR99204	related to Mitochondrial DnaJ chaperone [Sporisorium reilianum SRZ2]	-	-	-	-	-	-	-
SSCI15870.1	175	4344	23.34	777	5.05704	0	0	yes	CDR99205	uncharacterized protein SPSC_03638 [Sporisorium scitamineum]	-	-	-	-	-	-	-
SSCI15930.1	162	53	9.25	4.06	-1.18797	4.78178e-08	1.33299e-07	yes	CDR99211	related to coenzyme A diphosphatase [Sporisorium scitamineum]	-	-	-	-	-	-	-
SSCI16380.1	82	9	6.35	0.94	-2.75602	8.86744e-12	3.14149e-11	yes	CDR99238	-	-	-	-	-	-	-	-
SSCI16390.1	28	1	5.09	0.24	-4.40656	5.71982e-06	1.35475e-05	yes	CDW96756	-	-	-	-	-	-	-	-
SSCI16670.1	823	241	49.97	19.63	-1.348	1.06618e-40	1.10661e-39	yes	CDW96770	-	-	-	-	-	-	-	-
SSCI16680.1	158	51	11.13	4.82	-1.20735	6.69121e-08	1.84856e-07	yes	CDW96771	-	-	-	-	-	-	-	-
SSCI16690.1	333	66	23.16	6.16	-1.91063	3.87756e-28	2.81064e-27	yes	CDW96772	CMU protein, partial [Sporisorium scitamineum]	Metabolism	Amino acid metabolism;Global and Overview	ko01100//Metabolic pathways;ko01110//Biosynthesis of secondary metabolites;ko01130//Biosynthesis of antibiotics;ko01230//Biosynthesis of amino acids;ko00400//Phenylalanine, tyrosine and tryptophan biosynthesis	K01850	-	-	-
SSCI16950.1	26	7	3.35	1.21	-1.46915	0.0201593	0.0318923	yes	CDR99257	-	-	-	-	-	-	-	-
SSCI17360.1	38	13	2.57	1.18	-1.12298	0.0214513	0.0337555	yes	CDR99272	related to Glutathione S-transferase II [Sporisorium reilianum SRZ2]	-	-	-	-	-	-	-
SSCI17560.1	9429	1891	542.83	146.02	-1.89433	0	0	yes	CDW96817	probable formate dehydrogenase [Sporisorium reilianum SRZ2]	Metabolism	Energy metabolism;Global and Overview;Carbohydrate metabolism	ko01100//Metabolic pathways;ko01120//Microbial metabolism in diverse environments;ko01200//Carbon metabolism;ko00630//Glyoxylate and dicarboxylate metabolism;ko00680//Methane metabolism	K00122	-	GO:0003824//catalytic activity;GO:0016491//oxidoreductase activity;GO:0005488//binding	-
SSCI17860.1	743	185	146.31	48.86	-1.5823	1.62399e-46	1.94467e-45	yes	CDR99287	-	-	-	-	-	-	-	-
SSCI17970.1	33	11	3.41	1.52	-1.1657	0.0196468	0.0311371	yes	CDR99295	-	-	-	-	-	-	-	-
SSCI18040.1	1555	557	67.56	32.46	-1.05751	9.7347e-50	1.26391e-48	yes	CDR99297	-	-	-	-	-	-	-	-
SSCI18100.1	224	65	15.84	6.16	-1.36257	2.07435e-12	7.61527e-12	yes	CDR99302	related to RMD1-cytoplasmic protein required for sporulation [Sporisorium scitamineum]	-	-	-	-	-	-	-
SSCI18140.1	151	46	15.08	6.16	-1.29163	2.41587e-08	6.9029e-08	yes	CDW96841	-	-	-	-	-	-	-	-
SSCI18210.1	36	6	5.85	1.31	-2.15887	0.000184753	0.000379517	yes	CDW96842	hypothetical protein, partial [Sporisorium scitamineum]	-	-	-	-	-	-	-
SSCI18420.1	3509	512	92.89	18.18	-2.35317	1.65511991356818e-321	2.60738203936259e-319	yes	CDW96851	-	-	-	-	-	-	-	-
SSCI18440.1	22	2	3.86	0.47	-3.03787	0.000491667	0.000962825	yes	CDR99319	-	-	-	-	-	-	-	-
SSCI18730.1	801	291	64.17	31.27	-1.03712	1.26592e-26	8.68743e-26	yes	CDR99334	related to 6-phosphofructo-2-kinase [Sporisorium reilianum SRZ2]	Metabolism	Carbohydrate metabolism	ko00051//Fructose and mannose metabolism	K19030	-	-	-
SSCI19050.1	2388	681	37.61	14.38	-1.38705	1.60948e-110	5.88124e-109	yes	CDW96883	related to protein tyrosine phosphatase PPS1 [Sporisorium reilianum SRZ2]	-	-	-	-	-	-	-
SSCI19260.1	78	181	3.01	9.37	1.63829	2.57725e-18	1.26175e-17	yes	CDR99358	conserved hypothetical Ustilaginaceae-specific protein [Sporisorium reilianum SRZ2]	-	-	-	-	-	-	-
SSCI19280.1	17	2	2.82	0.45	-2.6477	0.00756354	0.0127662	yes	CDR99360	related to Retrovirus-related POL polyprotein [Sporisorium reilianum SRZ2]	-	-	-	-	-	-	-
SSCI19300.1	133	49	2.97	1.47	-1.01465	1.59718e-05	3.63598e-05	yes	CDR99362	related to Retrovirus-related POL polyprotein [Sporisorium scitamineum]	-	-	-	-	-	-	-
SSCI19490.1	2087	688	85.22	37.68	-1.17739	2.90961e-76	6.30771e-75	yes	CDW96900	related to PPX1-Exopolyphosphatase [Sporisorium scitamineum]	Metabolism	Nucleotide metabolism	ko00230//Purine metabolism	K01514	-	-	-
SSCI19970.1	94	203	3.17	9.18	1.53401	1.98082e-18	9.73113e-18	yes	CDW96919	Glyoxaloxidase 2 [Sporisorium reilianum SRZ2]	-	-	-	-	-	-	-
SSCI20180.1	52	17	11.18	4.9	-1.19007	0.00311407	0.00553691	yes	CDW96930	-	-	-	-	-	-	-	-
SSCI20330.1	27	7	4.63	1.61	-1.52395	0.0136065	0.022118	yes	CDR99419	-	-	-	-	-	-	-	-
SSCI20340.1	1405	370	99.68	35.21	-1.50132	1.8556e-77	4.14963e-76	yes	CDR99420	probable enoyl-CoA hydratase precursor, mitochondrial [Sporisorium reilianum SRZ2]	Metabolism	Carbohydrate metabolism;Amino acid metabolism;Lipid metabolism;Metabolism of other amino acids;Global and Overview	ko01100//Metabolic pathways;ko01110//Biosynthesis of secondary metabolites;ko01130//Biosynthesis of antibiotics;ko01120//Microbial metabolism in diverse environments;ko01200//Carbon metabolism;ko00280//Valine, leucine and isoleucine degradation;ko00380//Tryptophan metabolism;ko00310//Lysine degradation;ko00071//Fatty acid degradation;ko01212//Fatty acid metabolism;ko00640//Propanoate metabolism;k…	K07511	-	-	-
SSCI20360.1	1557	252	52.49	11.39	-2.20427	2.30838e-143	1.12856e-141	yes	CDR99422	probable OSM1-fumarate reductase [Sporisorium reilianum SRZ2]	-	-	-	-	-	GO:0043167//ion binding;GO:0046906//tetrapyrrole binding;GO:0097159//organic cyclic compound binding;GO:1901363//heterocyclic compound binding;GO:0043169//cation binding;GO:0005488//binding	GO:0044710//single-organism metabolic process;GO:0008152//metabolic process;GO:0044699//single-organism process
SSCI20370.1	725	1099	27.23	55.36	1.02365	1.09957e-46	1.32792e-45	yes	CDR99423	related to MFS multidrug transporter [Sporisorium reilianum SRZ2]	-	-	-	-	-	-	-
SSCI20510.1	428	105	15.96	5.25	-1.60407	1.96092e-28	1.44052e-27	yes	CDW96936	uncharacterized protein SPSC_04955 [Sporisorium scitamineum]	-	-	-	-	-	-	-
SSCI20780.1	255	63	5.77	1.91	-1.595	1.87765e-17	8.75124e-17	yes	CDW96948	hypothetical protein, partial [Sporisorium scitamineum]	-	-	-	-	-	-	-
SSCI21070.1	874	150	94.93	21.85	-2.11923	1.7351e-79	4.00657e-78	yes	CDW96963	related to acetyltransferase involved in MEL production [Sporisorium scitamineum]	-	-	-	-	-	-	-
SSCI21080.1	43	3	7.25	0.68	-3.41437	5.81465e-08	1.61394e-07	yes	CDR99455	related to acetyltransferase involved in MEL production [Sporisorium scitamineum]	-	-	-	-	-	-	-
SSCI21090.1	9255	1244	312.02	56.25	-2.47171	0	0	yes	CDR99456	related to Sge1-drug resistance protein [Sporisorium reilianum SRZ2]	-	-	-	-	-	-	-
SSCI21110.1	15034	1913	536	91.48	-2.5507	0	0	yes	CDW96965	probable acyltransferase invovled in MEL production [Sporisorium scitamineum]	-	-	-	-	-	-	-
SSCI21120.1	14766	1421	502.63	64.88	-2.95365	0	0	yes	CDR99457	Erythritol-mannosyl-transferase invovled in MEL production [Sporisorium scitamineum]	-	-	-	-	-	-	-
SSCI21150.1	9440	1122	360.99	57.55	-2.64907	0	0	yes	CDW96967	probable acyltransferase invovled in MEL production [Sporisorium scitamineum]	-	-	-	-	-	-	-
SSCI21500.1	462	143	8.81	3.66	-1.2673	6.30471e-22	3.60146e-21	yes	CDR99470	related to LYS2-L-aminoadipate-semialdehyde dehydrogenase, large subunit [Sporisorium reilianum SRZ2]	-	-	-	-	-	-	-
SSCI21920.1	122	25	6.91	1.9	-1.86269	8.99217e-11	2.99979e-10	yes	CDW97003	related to Endo-1,4-beta-xylanase [Sporisorium reilianum SRZ2]	-	-	-	-	-	-	-
SSCI22020.1	394	644	13.33	29.21	1.13179	9.2492e-34	7.98631e-33	yes	CDR99488	probable oligopeptide transporter [Sporisorium scitamineum]	-	-	-	-	-	-	-
SSCI22030.1	19	383	1.41	38.11	4.7564	1.84192e-112	6.90867e-111	yes	CDR99489	-	-	-	-	-	-	-	-
SSCI22100.1	117	26	21.63	6.45	-1.74566	1.6029e-09	4.97285e-09	yes	CDW97013	-	-	-	-	-	-	-	-
SSCI22160.1	266	58	6.63	1.94	-1.77295	1.00227e-20	5.46128e-20	yes	CDR99494	hypothetical protein [Sporisorium scitamineum]	-	-	-	-	-	-	-
SSCI22200.1	569	119	35.9	10.07	-1.83392	3.94567e-44	4.4897e-43	yes	CDR99498	-	-	-	-	-	-	-	-
SSCI22210.1	960	244	55.72	19	-1.5522	1.76071e-57	2.81118e-56	yes	CDR99499	hypothetical protein [Sporisorium scitamineum]	-	-	-	-	-	-	-
SSCI22470.1	2720	618	164.22	50.04	-1.71448	3.05333e-169	1.83432e-167	yes	CDW97035	probable FBP1-fructose-1,6-bisphosphatase [Sporisorium reilianum SRZ2]	Metabolism	Carbohydrate metabolism;Energy metabolism;Global and Overview	ko01100//Metabolic pathways;ko01110//Biosynthesis of secondary metabolites;ko01130//Biosynthesis of antibiotics;ko01120//Microbial metabolism in diverse environments;ko01200//Carbon metabolism;ko00010//Glycolysis / Gluconeogenesis;ko00030//Pentose phosphate pathway;ko00051//Fructose and mannose metabolism;ko00680//Methane metabolism	K03841	-	-	-
SSCI22980.1	14656	2048	580.47	108.8	-2.41554	0	0	yes	CDR99523	probable PHO84-Inorganic phosphate permease [Sporisorium scitamineum]	-	-	-	-	-	-	-
SSCI23000.1	1	34	0.1	4.49	5.48864	7.53576e-12	2.67909e-11	yes	CDR99525	uncharacterized protein SPSC_04152 [Sporisorium scitamineum]	-	-	-	-	-	-	-
SSCI23020.1	321	93	20.31	7.89	-1.36409	2.18797e-17	1.01775e-16	yes	CDR99527	probable myo-inositol oxygenase [Sporisorium reilianum SRZ2]	Metabolism	Carbohydrate metabolism	ko00562//Inositol phosphate metabolism;ko00053//Ascorbate and aldarate metabolism	K00469	-	-	GO:0044710//single-organism metabolic process;GO:0044699//single-organism process;GO:0008152//metabolic process
SSCI23210.1	183	322	1.29	3.04	1.2367	1.28745e-20	6.98087e-20	yes	CDW97075	-	-	-	-	-	-	-	-
SSCI23270.1	233	3945	11.75	266.72	4.50459	0	0	yes	CDW97079	related to monocarboxylate transporter 2 [Sporisorium reilianum SRZ2]	-	-	-	-	-	-	-
SSCI23300.1	242	90	22.97	11.46	-1.00314	8.27075e-09	2.44297e-08	yes	CDR99535	-	-	-	-	-	-	-	-
SSCI23340.1	654	188	47.52	18.32	-1.37512	8.69854e-34	7.52918e-33	yes	CDW97082	related to TMT1-trans-aconitate methyltransferase [Sporisorium reilianum SRZ2]	-	-	-	-	-	-	-
SSCI23380.1	1905	703	44.95	22.25	-1.01452	1.17021e-55	1.8034e-54	yes	CDR99540	probable Sulfate permease [Sporisorium reilianum SRZ2]	-	-	-	-	-	-	GO:0006810//transport;GO:1902578//single-organism localization;GO:0051234//establishment of localization;GO:0044765//single-organism transport;GO:0051179//localization;GO:0044699//single-organism process
SSCI23450.1	1	8	0.06	0.62	3.36923	0.0215151	0.0338259	yes	CDW97088	conserved hypothetical Ustilaginaceae-specific protein [Sporisorium reilianum SRZ2]	-	-	-	-	-	-	-
SSCI23460.1	3	30	0.18	2.35	3.70659	3.75948e-08	1.05884e-07	yes	CDW97089	conserved hypothetical Ustilaginaceae-specific protein [Sporisorium reilianum SRZ2]	-	-	-	-	-	-	-
SSCI23470.1	3340	6059	80.25	195.25	1.28275	3.11242e-281	4.01163e-279	yes	CDW97090	related to TOK1-Voltage-gated, outward-rectifying K+ channel protein of the plasma membrane [Sporisorium reilianum SRZ2]	-	-	-	-	-	-	-
SSCI23560.1	1361	332	47.48	15.53	-1.61226	2.90331e-83	7.02443e-82	yes	CDW97098	related to AMP-binding protein [Sporisorium reilianum SRZ2]	-	-	-	-	-	-	-
SSCI23570.1	37	4	7.8	1.13	-2.78715	1.45556e-05	3.3307e-05	yes	CDW97099	-	-	-	-	-	-	-	-
SSCI23640.1	33	2	3.74	0.3	-3.64	2.59816e-06	6.30549e-06	yes	CDR99546	hypothetical protein [Sporisorium scitamineum]	-	-	-	-	-	-	-
SSCI23670.1	444	51	22.38	3.45	-2.69754	1.88602e-55	2.87527e-54	yes	CDR99549	related to acid phosphatase [Sporisorium scitamineum]	-	-	-	-	-	-	-
SSCI23750.1	89	5	3.47	0.26	-3.73835	9.48483e-16	4.11241e-15	yes	CDW97108	probable Dik6, novel virulence factor [Sporisorium reilianum SRZ2]	-	-	-	-	-	-	-
SSCI23760.1	80	27	6.02	2.73	-1.14086	0.000352974	0.000702874	yes	CDW97109	hypothetical protein [Sporisorium scitamineum]	-	-	-	-	-	-	-
SSCI23830.1	17	2	3.41	0.54	-2.65874	0.00756354	0.0127662	yes	CDW97116	hypothetical protein [Sporisorium scitamineum]	-	-	-	-	-	-	-
SSCI23870.1	4258	1440	151.81	68.86	-1.14053	4.76512e-137	2.23708e-135	yes	CDR99553	related to lincomycin-condensing protein lmbA [Sporisorium reilianum SRZ2]	Metabolism	Global and Overview;Metabolism of other amino acids	ko01100//Metabolic pathways;ko00480//Glutathione metabolism;ko00460//Cyanoamino acid metabolism;ko00430//Taurine and hypotaurine metabolism	K00681	-	-	-
SSCI24040.1	1876	601	110.72	47.58	-1.21849	1.6662e-73	3.46384e-72	yes	CDR99563	related to PGC1-phosphatidyl glycerol phospholipase C [Sporisorium scitamineum]	Metabolism	Lipid metabolism	ko00564//Glycerophospholipid metabolism	K18694	-	-	-
SSCI24050.1	2306	859	90.82	45.38	-1.00095	2.09283e-66	3.88378e-65	yes	CDW97122	probable Benzoate 4-monooxygenase cytochrome P450 [Sporisorium reilianum SRZ2]	Metabolism	Global and Overview	ko01100//Metabolic pathways;ko01120//Microbial metabolism in diverse environments;ko01220//Degradation of aromatic compounds	K07824	-	-	-
SSCI24210.1	334	121	35.01	17.01	-1.04138	3.42204e-12	1.2434e-11	yes	CDW97131	hypothetical protein [Sporisorium scitamineum]	-	-	-	-	-	-	-
SSCI24660.1	1	9	0.12	1.49	3.63421	0.0117402	0.0192342	yes	CDR99585	related to Per-hexamer repeat protein 5 [Sporisorium scitamineum]	-	-	-	-	-	-	-
SSCI24780.1	43	148	7.43	34.28	2.20593	2.41506e-22	1.40677e-21	yes	CDW97163	hypothetical protein [Sporisorium scitamineum]	-	-	-	-	-	-	-
SSCI24790.1	650	10512	41.25	894.83	4.43915	0	0	yes	CDW97164	-	Metabolism	Amino acid metabolism;Metabolism of cofactors and vitamins;Global and Overview	ko01100//Metabolic pathways;ko01110//Biosynthesis of secondary metabolites;ko00350//Tyrosine metabolism;ko00740//Riboflavin metabolism	K00505	-	-	-
SSCI25100.1	11	20	2.79	6.81	1.28739	0.0201593	0.0318923	yes	CDW97180	probable Small nuclear ribonucleoprotein F [Sporisorium scitamineum]	Genetic Information Processing	Transcription	ko03040//Spliceosome	K11098	-	-	-
SSCI25140.1	311	105	36.81	16.67	-1.14284	3.83723e-13	1.47517e-12	yes	CDR99600	related to diadenosine hexaphosphate (Ap6A) hydrolase [Sporisorium reilianum SRZ2]	-	-	-	-	-	-	-
SSCI25530.1	3358	1037	94.85	39.29	-1.27149	4.19224e-136	1.95518e-134	yes	CDW97199	uncharacterized protein SPSC_02525 [Sporisorium scitamineum]	-	-	-	-	-	-	-
SSCI25560.1	333	75	25.33	7.65	-1.72732	1.16241e-24	7.46408e-24	yes	CDR99620	related to Acetoacetyl-CoA synthetase [Sporisorium reilianum SRZ2]	Metabolism	Amino acid metabolism;Carbohydrate metabolism	ko00280//Valine, leucine and isoleucine degradation;ko00650//Butanoate metabolism	K01907	-	-	-
SSCI25570.1	100	24	11.09	3.57	-1.63526	9.29868e-08	2.54413e-07	yes	CDW97201	related to Acetoacetyl-CoA synthetase [Sporisorium reilianum SRZ2]	Metabolism	Carbohydrate metabolism;Amino acid metabolism	ko00280//Valine, leucine and isoleucine degradation;ko00650//Butanoate metabolism	K01907	-	-	-
SSCI25670.1	62	18	7.87	3.06	-1.36283	0.000222787	0.000453572	yes	CDW97208	-	-	-	-	-	-	-	-
SSCI25680.1	79	29	11.4	5.61	-1.02296	0.00114163	0.00215298	yes	CDW97209	-	-	-	-	-	-	-	-
SSCI25800.1	50	15	6.89	2.77	-1.31462	0.00132118	0.00247315	yes	CDR99627	related to mitochondrial fission factor DNM1 [Sporisorium scitamineum]	-	-	-	-	-	-	-
SSCI25830.1	1975	354	37.36	8.98	-2.05671	6.31872e-163	3.73279e-161	yes	CDR99630	uncharacterized protein SPSC_05012 [Sporisorium scitamineum]	-	-	-	-	-	-	-
SSCI25840.1	443	68	35.49	7.31	-2.27947	1.26062e-45	1.48695e-44	yes	CDR99631	uncharacterized protein SPSC_05011 [Sporisorium scitamineum]	-	-	-	-	-	-	-
SSCI25890.1	15	2	1.56	0.28	-2.47805	0.0213208	0.0335725	yes	CDW97216	-	-	-	-	-	-	-	-
SSCI25950.1	23	2	2.04	0.24	-3.08746	0.000491667	0.000962825	yes	CDW97219	-	-	-	-	-	-	-	-
SSCI26120.1	46	71	3.2	6.62	1.04876	0.000144518	0.000299821	yes	CDR99644	hypothetical protein [Sporisorium scitamineum]	-	-	-	-	-	-	-
SSCI26200.1	4	18	1.22	7.37	2.59478	0.000491667	0.000962825	yes	CDR99650	probable aflatoxin efflux pump AFLT [Sporisorium reilianum SRZ2]	-	-	-	-	-	-	-
SSCI26210.1	1408	12328	60.79	713.94	3.5539	0	0	yes	CDW97230	probable aflatoxin efflux pump AFLT [Sporisorium reilianum SRZ2]	-	-	-	-	-	-	-
SSCI26220.1	291	869	7.11	28.49	2.00253	2.1816e-103	6.93513e-102	yes	CDW97231	-	-	-	-	-	-	-	-
SSCI26230.1	40	161	2.68	14.44	2.42977	1.71027e-26	1.16466e-25	yes	CDW97232	-	-	-	-	-	-	-	-
SSCI26240.1	25	133	2.06	14.68	2.83314	2.02719e-26	1.37651e-25	yes	CDR99651	-	-	-	-	-	-	-	-
SSCI26320.1	13	173	1.01	18.04	4.15877	1.32229e-47	1.62456e-46	yes	CDR99655	related to FRE6-Ferric reductase [Sporisorium scitamineum]	-	-	-	-	-	-	-
SSCI26330.1	9	94	0.92	12.83	3.80174	4.81007e-25	3.13695e-24	yes	CDW97234	related to FRE6-Ferric reductase [Sporisorium scitamineum]	-	-	-	-	-	-	-
SSCI26540.1	1201	440	49.14	24.15	-1.02487	1.02154e-37	9.79929e-37	yes	CDW97244	-	-	-	-	-	-	-	-
SSCI26590.1	348	122	16.44	7.73	-1.08867	1.18012e-13	4.62459e-13	yes	CDR99667	-	-	-	-	-	-	-	-
SSCI26650.1	6074	875	369.89	71.47	-2.37169	0	0	yes	CDR99672	probable Thiamin biosynthetic enzyme [Sporisorium reilianum SRZ2]	Metabolism	Metabolism of cofactors and vitamins;Global and Overview	ko01100//Metabolic pathways;ko00730//Thiamine metabolism	K03146	GO:0005737//cytoplasm;GO:0044444//cytoplasmic part;GO:0044424//intracellular part;GO:0005623//cell;GO:0005622//intracellular;GO:0044464//cell part	GO:0043167//ion binding;GO:0043169//cation binding;GO:0005488//binding	GO:1901360//organic cyclic compound metabolic process;GO:0044281//small molecule metabolic process;GO:0046484//oxazole or thiazole metabolic process;GO:0006807//nitrogen compound metabolic process;GO:0044763//single-organism cellular process;GO:0018130//heterocycle biosynthetic process;GO:0018131//oxazole or thiazole biosynthetic process;GO:0008152//metabolic process;GO:0006725//cellular aromatic…
SSCI26840.1	3	19	0.31	2.59	3.06261	6.66138e-05	0.000142925	yes	CDR99681	uncharacterized protein SPSC_01471 [Sporisorium scitamineum]	-	-	-	-	-	-	-
SSCI26980.1	137	270	6.26	16.55	1.4026	6.41277e-21	3.51858e-20	yes	CDW97259	b-induced zinc finger protein [Sporisorium scitamineum]	Environmental Information Processing	Signal transduction	ko04011//MAPK signaling pathway - yeast	K11215	-	-	-
SSCI26990.1	109	191	9.19	21.59	1.23223	6.1861e-13	2.35012e-12	yes	CDW97260	b-induced zinc finger protein [Sporisorium scitamineum]	-	-	-	-	-	-	-
SSCI27240.1	1013	253	53.9	18.06	-1.57749	1.09535e-61	1.88013e-60	yes	CDR99704	related to soluble epoxide hydrolase [Sporisorium reilianum SRZ2]	Metabolism;Cellular Processes	Transport and catabolism;Lipid metabolism;Global and Overview	ko01100//Metabolic pathways;ko01120//Microbial metabolism in diverse environments;ko04146//Peroxisome;ko00590//Arachidonic acid metabolism	K08726	-	-	-
SSCI27250.1	19879	2042	777.11	107.07	-2.85956	0	0	yes	CDR99705	related to Glucoamylase precursor [Sporisorium reilianum SRZ2]	Metabolism	Global and Overview;Carbohydrate metabolism	ko01100//Metabolic pathways;ko00500//Starch and sucrose metabolism	K01178	-	-	-
SSCI27370.1	427	27	37.96	3.22	-3.55935	1.07841e-68	2.08307e-67	yes	CDR99711	probable lysozyme [Sporisorium reilianum SRZ2]	-	-	-	-	-	-	GO:0008152//metabolic process;GO:0071704//organic substance metabolic process
SSCI27590.1	55	8	1.86	0.36	-2.36923	7.83477e-07	1.98928e-06	yes	CDR99726	hypothetical protein [Sporisorium scitamineum]	-	-	-	-	-	-	-
SSCI27630.1	43	15	7.25	3.39	-1.0967	0.0105614	0.0174117	yes	CDR99728	related to dolichyl-phosphate-mannose-glycolipid alpha-mannosyltransferase [Sporisorium reilianum SRZ2]	Metabolism	Glycan biosynthesis and metabolism;Global and Overview	ko01100//Metabolic pathways;ko00563//Glycosylphosphatidylinositol(GPI)-anchor biosynthesis	K05286	-	-	-
SSCI27710.1	1114	395	52.51	24.97	-1.0724	7.89228e-38	7.60168e-37	yes	CDW97287	uncharacterized protein SPSC_05990 [Sporisorium scitamineum]	-	-	-	-	-	-	-
SSCI27750.1	114	41	18.77	9.05	-1.05244	3.80827e-05	8.3504e-05	yes	CDW97289	-	-	-	-	-	-	-	-
SSCI27820.1	1315	319	29.38	9.56	-1.61975	2.27518e-81	5.43056e-80	yes	CDW97294	related to RFX1-major transcriptional repressor of DNA-damage-regulated genes [Sporisorium scitamineum]	Cellular Processes	Cell growth and death	ko04111//Cell cycle - yeast	K09175	-	-	-
SSCI27890.1	52	87	6.89	15.46	1.16596	4.47987e-06	1.06917e-05	yes	CDR99739	uncharacterized protein SPSC_02576 [Sporisorium scitamineum]	-	-	-	-	-	-	-
SSCI28290.1	82	5	12.89	1.05	-3.61779	3.30348e-14	1.3321e-13	yes	CDW97306	-	-	-	-	-	-	-	-
SSCI28330.1	5	18	0.19	0.91	2.25987	0.0015534	0.00288122	yes	CDW97307	uncharacterized protein SPSC_03771 [Sporisorium scitamineum]	-	-	-	-	-	-	-
SSCI28540.1	864	263	66.93	27.33	-1.29217	7.5355e-40	7.58795e-39	yes	CDW97319	related to MRM2-mitochondrial rRNA methyl transferase [Sporisorium scitamineum]	-	-	-	-	-	-	-
SSCI28700.1	1	8	0.03	0.27	3.16993	0.0215151	0.0338259	yes	CDW97323	-	-	-	-	-	-	-	-
SSCI28760.1	26	7	0.61	0.22	-1.47131	0.0201593	0.0318923	yes	CDR99786	-	-	-	-	-	-	-	-
SSCI28850.1	45	75	2.3	5.14	1.16013	1.74688e-05	3.96402e-05	yes	CDW97332	conserved hypothetical Ustilaginaceae-specific protein [Sporisorium reilianum SRZ2]	-	-	-	-	-	-	-
SSCI28860.1	66	156	4.76	15.1	1.66552	2.92298e-16	1.30403e-15	yes	CDW97333	probable glucosamine-6-phosphate isomerase [Sporisorium reilianum SRZ2]	Metabolism	Carbohydrate metabolism;Global and Overview	ko01100//Metabolic pathways;ko00520//Amino sugar and nucleotide sugar metabolism	K02564	-	-	-
SSCI28870.1	316	543	15.06	34.72	1.20505	8.26556e-32	6.68888e-31	yes	CDR99789	-	Metabolism	Carbohydrate metabolism;Global and Overview	ko01100//Metabolic pathways;ko00520//Amino sugar and nucleotide sugar metabolism	K07106	-	-	-
SSCI28910.1	3563	5603	154.16	325.15	1.07668	3.33748e-195	2.31955e-193	yes	CDW97336	probable monooxygenase [Sporisorium scitamineum]	-	-	-	-	-	-	-
SSCI28920.1	22	37	0.78	1.75	1.16581	0.00270936	0.00485629	yes	CDW97337	uncharacterized protein SPSC_02968 [Sporisorium scitamineum]	-	-	-	-	-	-	-
SSCI28960.1	320	556	29.06	67.73	1.22076	2.91246e-33	2.46377e-32	yes	CDR99792	-	-	-	-	-	-	-	-
SSCI28970.1	231	354	19.95	41	1.03924	2.67606e-17	1.24153e-16	yes	CDR99793	-	-	-	-	-	-	-	-
SSCI29010.1	212	60	21.48	8.15	-1.39812	2.55352e-12	9.30249e-12	yes	CDR99796	related to Amidase family protein [Sporisorium reilianum SRZ2]	Metabolism	Global and Overview;Amino acid metabolism	ko01120//Microbial metabolism in diverse environments;ko00330//Arginine and proline metabolism;ko00380//Tryptophan metabolism;ko00360//Phenylalanine metabolism	K01426	-	-	-
SSCI29020.1	253	63	15.19	5.07	-1.58306	4.09676e-17	1.88096e-16	yes	CDW97341	related to Amidase family protein [Sporisorium reilianum SRZ2]	Metabolism	Amino acid metabolism;Global and Overview	ko01120//Microbial metabolism in diverse environments;ko00330//Arginine and proline metabolism;ko00380//Tryptophan metabolism;ko00360//Phenylalanine metabolism	K01426	-	-	-
SSCI29060.1	35	53	5.59	11.35	1.02177	0.00136815	0.00255568	yes	CDR99799	hypothetical protein [Sporisorium scitamineum]	-	-	-	-	-	-	-
SSCI29080.1	7	0	1.35	0.001	-10.3987	0.0312734	0.0477796	yes	CDR99801	uncharacterized protein SPSC_02960 [Sporisorium scitamineum]	-	-	-	-	-	-	-
SSCI29090.1	743	1479	50.83	135.71	1.41677	1.23321e-101	3.81757e-100	yes	CDR99802	-	-	-	-	-	-	-	-
SSCI29100.1	1834	2814	60.29	124.07	1.04116	1.06985e-110	3.92962e-109	yes	CDR99803	-	Metabolism	Lipid metabolism;Global and Overview	ko01100//Metabolic pathways;ko00564//Glycerophospholipid metabolism	K01094	-	-	-
SSCI29120.1	2676	4372	55.61	121.85	1.13169	2.05588e-179	1.31298e-177	yes	CDR99805	-	-	-	-	-	-	-	-
SSCI29130.1	1877	3154	18.73	42.2	1.17189	3.77914e-149	1.98447e-147	yes	CDR99806	-	-	-	-	-	-	-	-
SSCI29710.1	323	58	19.61	4.72	-2.05473	4.76807e-30	3.69409e-29	yes	CDR99833	related to TNA1-high affinity nicotinic acid plasma membrane permease [Sporisorium scitamineum]	-	-	-	-	-	-	-
SSCI29820.1	1691	496	38.9	15.3	-1.34624	6.0104e-78	1.35693e-76	yes	CDR99840	related to beta-galactosidase precursor [Sporisorium reilianum SRZ2]	-	-	-	-	-	-	-
SSCI29880.1	171	32	39.16	9.83	-1.99412	7.20694e-16	3.13821e-15	yes	CDW97375	related to ATPase inhibitor, mitochondrial precursor [Sporisorium reilianum SRZ2]	-	-	-	-	-	-	-
SSCI29900.1	339	94	24.89	9.26	-1.42648	1.307e-19	6.80775e-19	yes	CDR99843	related to phosphatidylserine decarboxylase proenzyme 2 precursor [Sporisorium reilianum SRZ2]	Metabolism	Global and Overview;Lipid metabolism	ko01100//Metabolic pathways;ko01110//Biosynthesis of secondary metabolites;ko00564//Glycerophospholipid metabolism	K01613	-	-	-
SSCI30520.1	1585	564	110.59	52.78	-1.06716	1.7277e-51	2.31963e-50	yes	CDR99877	related to oxidoreductase, aldo/keto reductase family [Sporisorium reilianum SRZ2]	-	-	-	-	-	-	-
SSCI30740.1	83	22	2.85	1.01	-1.49661	4.94626e-06	1.17665e-05	yes	CDR99883	conserved hypothetical Ustilaginaceae-specific protein [Sporisorium reilianum SRZ2]	-	-	-	-	-	-	-
SSCI30760.1	21	3	1.22	0.23	-2.40718	0.00261354	0.0046988	yes	CDR99885	related to acetylxylan esterase [Sporisorium reilianum SRZ2]	-	-	-	-	-	-	-
SSCI30870.1	2819	1022	145.94	70.97	-1.04009	6.39053e-84	1.55679e-82	yes	CDR99894	related to UDP N-acetylglucosamine transporter [Sporisorium reilianum SRZ2]	-	-	-	-	-	-	-
SSCI30920.1	552	154	20.88	7.81	-1.41873	2.81558e-30	2.19337e-29	yes	CDW97408	related to Cytochrome P450 [Sporisorium reilianum SRZ2]	-	-	-	-	-	-	-
SSCI30930.1	9	73	0.34	3.74	3.45943	8.07894e-18	3.86188e-17	yes	CDW97409	related to Chitin deacetylase precursor [Sporisorium reilianum SRZ2]	-	-	-	-	-	-	-
SSCI30990.1	133	25	5.75	1.45	-1.98751	1.0613e-12	3.96394e-12	yes	CDR99900	probable monooxygenase [Sporisorium scitamineum]	-	-	-	-	-	-	-
SSCI31020.1	474	1942	22.19	121.96	2.45843	3.72425e-281	4.7145e-279	yes	CDR99902	-	-	-	-	-	-	-	-
SSCI31030.1	60	280	3.5	21.92	2.64682	1.56138e-49	2.00519e-48	yes	CDW97410	related to ELO1-Elongase I [Sporisorium scitamineum]	-	-	-	-	-	-	-
SSCI31050.1	88	15	12.12	2.77	-2.12943	1.25702e-09	3.93423e-09	yes	CDR99903	-	-	-	-	-	-	-	-
SSCI31150.1	7	18	0.82	2.84	1.7922	0.00939996	0.015624	yes	CDW97414	hypothetical protein [Sporisorium scitamineum]	-	-	-	-	-	-	-
SSCI31680.1	3049	1006	80.98	35.84	-1.176	3.0301e-110	1.09037e-108	yes	CDR99934	-	-	-	-	-	-	-	-
SSCI31690.1	686	207	65.11	26.35	-1.30508	8.27865e-33	6.89089e-32	yes	CDW97436	-	-	-	-	-	-	-	-
SSCI31730.1	496	29	87.82	6.89	-3.67197	2.30777e-81	5.48986e-80	yes	CDW97440	-	-	-	-	-	-	-	-
SSCI31820.1	821	231	44.36	16.74	-1.40596	5.3684e-43	5.88201e-42	yes	CDW97444	-	-	-	-	-	-	-	-
SSCI31950.1	33	11	0.75	0.34	-1.14136	0.0196468	0.0311371	yes	CDR99941	-	-	-	-	-	-	-	GO:0008152//metabolic process
SSCI32060.1	0	5	0.001	0.37	8.53138	0.0312734	0.0477796	yes	CDW97456	uncharacterized protein SPSC_03858 [Sporisorium scitamineum]	-	-	-	-	-	-	-
SSCI32170.1	28	9	2.44	1.05	-1.21649	0.0289589	0.0446088	yes	CDW97458	hypothetical protein [Sporisorium scitamineum]	-	-	-	-	-	-	-
SSCI32480.1	22	6	1.1	0.4	-1.45943	0.0290618	0.0447187	yes	CDW97479	PIT protein, partial [Sporisorium scitamineum]	-	-	-	-	-	-	-
SSCI32680.1	6	917	0.17	34.6	7.66909	3.03386e-292	4.13596e-290	yes	CDW97491	related to putative dual specificity protein kinase pom1 (C-terminal fragment) [Sporisorium scitamineum]	-	-	-	-	-	-	-
SSCI32700.1	216	336	13.96	29.13	1.06121	5.73029e-17	2.62586e-16	yes	CDR99969	probable beta-1,3 exoglucanase precursor [Sporisorium reilianum SRZ2]	-	-	-	-	-	-	-
SSCI32820.1	1315	416	100.76	42.75	-1.23693	1.02056e-54	1.52311e-53	yes	CDW97498	-	-	-	-	-	-	-	-
SSCI32870.1	1406	372	78.58	27.89	-1.49441	4.2207e-77	9.35016e-76	yes	CDW97501	related to ERG25-C-4 methyl sterol oxidase [Sporisorium scitamineum]	-	-	-	-	-	-	-
SSCI33120.1	11030	1015	388	47.89	-3.01826	0	0	yes	CDW97514	related to para-nitrobenzyl esterase [Sporisorium reilianum SRZ2]	-	-	-	-	-	-	-
SSCI33130.1	51	5	9.77	1.28	-2.93221	7.2249e-08	1.98979e-07	yes	CDW97515	related to OTU1-deubiquitylation enzyme [Sporisorium scitamineum]	Genetic Information Processing	Folding, sorting and degradation	ko04141//Protein processing in endoplasmic reticulum	K13719	-	-	-
SSCI33220.1	5794	1426	207.98	68.66	-1.5989	1.97456e-306	2.85666e-304	yes	CDR99995	related to GAD1-glutamate decarboxylase [Sporisorium reilianum SRZ2]	Metabolism	Amino acid metabolism;Carbohydrate metabolism;Metabolism of other amino acids;Global and Overview	ko01100//Metabolic pathways;ko01110//Biosynthesis of secondary metabolites;ko01120//Microbial metabolism in diverse environments;ko00250//Alanine, aspartate and glutamate metabolism;ko00650//Butanoate metabolism;ko00410//beta-Alanine metabolism;ko00430//Taurine and hypotaurine metabolism	K01580	-	-	-
SSCI33340.1	1373	2105	137.11	281.94	1.04005	3.1642e-87	8.06871e-86	yes	CDS00001	-	-	-	-	-	-	-	-
SSCI33380.1	1573	2373	147.97	299.39	1.01672	1.49421e-92	4.10561e-91	yes	CDS00004	related to MXR2-Methionine-R-sulfoxide reductase [Sporisorium scitamineum]	-	-	-	-	-	-	-
SSCI33400.1	1183	1836	40.33	83.96	1.05785	4.61978e-80	1.07729e-78	yes	CDS00005	-	-	-	-	-	-	-	-
SSCI33430.1	3105	6476	116.62	326.24	1.48412	0	0	yes	CDW97524	-	-	-	-	-	-	GO:0016787//hydrolase activity;GO:0001882//nucleoside binding;GO:0016818//hydrolase activity, acting on acid anhydrides, in phosphorus-containing anhydrides;GO:0003824//catalytic activity;GO:0016462//pyrophosphatase activity;GO:0097367//carbohydrate derivative binding;GO:0032550//purine ribonucleoside binding;GO:0036094//small molecule binding;GO:0017111//nucleoside-triphosphatase activity;GO:003…	GO:1901360//organic cyclic compound metabolic process;GO:0044248//cellular catabolic process;GO:0006163//purine nucleotide metabolic process;GO:0044237//cellular metabolic process;GO:0009261//ribonucleotide catabolic process;GO:0044699//single-organism process;GO:0009987//cellular process;GO:1901135//carbohydrate derivative metabolic process;GO:0006139//nucleobase-containing compound metabolic pr…
SSCI33470.1	2418	4413	169.27	414.34	1.29149	4.76935e-228	4.07349e-226	yes	CDS00008	-	-	-	-	-	-	-	-
SSCI33510.1	2124	3511	117.77	261.12	1.14874	2.23178e-156	1.25564e-154	yes	CDS00011	-	-	-	-	-	-	-	-
SSCI33560.1	591	988	39.79	89.21	1.1648	4.2231e-52	5.83578e-51	yes	CDW97527	-	-	-	-	-	-	-	-
SSCI33950.1	6	25	0.2	1.11	2.47249	6.70428e-05	0.000143715	yes	CDW97538	probable oligopeptide transporter [Sporisorium reilianum SRZ2]	-	-	-	-	-	-	-
SSCI33980.1	352	71	26.87	7.27	-1.88597	4.60652e-29	3.45928e-28	yes	CDS00030	related to serine/threonine protein kinase [Sporisorium reilianum SRZ2]	-	-	-	-	-	-	-
SSCI34140.1	135	311	7.02	21.7	1.62815	1.35328e-29	1.03712e-28	yes	CDW97551	related to dehydroshikimate dehydratase [Sporisorium scitamineum]	Metabolism	Global and Overview;Metabolism of cofactors and vitamins;Amino acid metabolism	ko01100//Metabolic pathways;ko00350//Tyrosine metabolism;ko00360//Phenylalanine metabolism;ko00130//Ubiquinone and other terpenoid-quinone biosynthesis	K00457	-	-	-
SSCI34680.1	3	22	0.37	3.68	3.31411	1.0613e-05	2.45788e-05	yes	CDW97579	hypothetical protein [Sporisorium scitamineum]	-	-	-	-	-	-	-
SSCI34690.1	43	66	3.16	6.5	1.04052	0.000282449	0.000568185	yes	CDW97580	hypothetical protein [Sporisorium scitamineum]	-	-	-	-	-	-	-
SSCI34740.1	509	110	28.91	8.38	-1.78655	1.63434e-38	1.59805e-37	yes	CDS00059	-	Metabolism	Amino acid metabolism;Global and Overview;Metabolism of cofactors and vitamins	ko01100//Metabolic pathways;ko01110//Biosynthesis of secondary metabolites;ko00350//Tyrosine metabolism;ko00740//Riboflavin metabolism	K00505	-	-	-
SSCI34890.1	125	9	7.93	0.77	-3.36439	1.84699e-20	9.96448e-20	yes	CDW97592	related to beta-1,3-glucan binding protein [Sporisorium reilianum SRZ2]	-	-	-	-	-	-	-
SSCI34900.1	51	2	6.28	0.33	-4.25023	7.3037e-11	2.44688e-10	yes	CDS00066	related to beta-1,3-glucan binding protein [Sporisorium scitamineum]	-	-	-	-	-	-	-
SSCI34920.1	19	29	1	2.04	1.02857	0.0214513	0.0337555	yes	CDS00068	related to AIF1-mitochondrial cell death effector [Sporisorium scitamineum]	-	-	-	-	-	-	-
SSCI34930.1	140	233	4.46	9.96	1.1591	3.76184e-14	1.51177e-13	yes	CDW97593	related to Siderophore iron transporter 3 [Sporisorium reilianum SRZ2]	-	-	-	-	-	-	-
SSCI34940.1	3	25	0.16	1.82	3.50779	8.82267e-07	2.231e-06	yes	CDS00069	related to ATP-binding cassette transporter protein [Sporisorium reilianum SRZ2]	-	-	-	-	-	-	-
SSCI35050.1	0	37	0.001	7.02	12.7773	1.89119e-12	6.96448e-12	yes	CDS00074	related to Enoyl-CoA hydratase [Sporisorium reilianum SRZ2]	Metabolism	Global and Overview;Amino acid metabolism	ko01100//Metabolic pathways;ko00280//Valine, leucine and isoleucine degradation	K05607	-	-	-
SSCI35100.1	11	46	0.28	1.57	2.48727	9.47264e-09	2.78869e-08	yes	CDW97598	Siderophore peptide synthetase involved in ferrichromeA biosynthesis [Sporisorium reilianum SRZ2]	-	-	-	-	-	-	-
SSCI35130.1	5	26	0.32	2.2	2.78136	1.10954e-05	2.56624e-05	yes	CDS00077	Siderophore peptide synthetase involved in ferrichromeA biosynthesis [Sporisorium reilianum SRZ2]	-	-	-	-	-	-	GO:0008152//metabolic process;GO:0044763//single-organism cellular process;GO:0044699//single-organism process;GO:0009987//cellular process
SSCI35230.1	287	80	11.06	4.13	-1.42114	1.13435e-16	5.14816e-16	yes	CDS00082	probable acyltransferase invovled in MEL production [Sporisorium scitamineum]	-	-	-	-	-	-	-
SSCI35260.1	356	109	23.51	9.66	-1.28318	1.83961e-17	8.57962e-17	yes	CDS00084	-	-	-	-	-	-	-	-
SSCI35630.1	6136	9602	238.1	499.75	1.06964	6.5902e-268	7.78632e-266	yes	CDS00101	probable FRS2-phenylalanine--tRNA ligase beta chain, cytosolic [Sporisorium reilianum SRZ2]	Genetic Information Processing	Translation	ko00970//Aminoacyl-tRNA biosynthesis	K01889	-	GO:0016874//ligase activity;GO:0016876//ligase activity, forming aminoacyl-tRNA and related compounds;GO:0003824//catalytic activity;GO:0004812//aminoacyl-tRNA ligase activity;GO:0016875//ligase activity, forming carbon-oxygen bonds;GO:0097159//organic cyclic compound binding;GO:1901363//heterocyclic compound binding;GO:0005488//binding;GO:0036094//small molecule binding	GO:1901360//organic cyclic compound metabolic process;GO:0044271//cellular nitrogen compound biosynthetic process;GO:0046483//heterocycle metabolic process;GO:0016070//RNA metabolic process;GO:0043603//cellular amide metabolic process;GO:0006725//cellular aromatic compound metabolic process;GO:1901564//organonitrogen compound metabolic process;GO:0043039//tRNA aminoacylation;GO:0009059//macromole…
SSCI35640.1	132	342	16.46	57.19	1.7968	3.35058e-37	3.17969e-36	yes	CDS00102	related to n-acetyltransferase [Sporisorium reilianum SRZ2]	-	-	-	-	-	-	-
SSCI35720.1	0	36	0.001	3.7	11.8533	3.77503e-12	1.36606e-11	yes	CDS00106	related to Retrovirus-related POL polyprotein [Sporisorium scitamineum]	-	-	-	-	-	-	-
SSCI35840.1	1045	313	54.1	21.73	-1.31594	7.93879e-49	9.90812e-48	yes	CDS00113	-	-	-	-	-	-	-	-
SSCI35910.1	3195	958	102	41.02	-1.31417	5.49236e-138	2.59569e-136	yes	CDS00115	-	-	-	-	-	-	-	-
SSCI35920.1	204	39	17.91	4.59	-1.9642	1.97048e-18	9.68705e-18	yes	CDW97626	-	-	-	-	-	-	-	-
SSCI36060.1	28	7	2.53	0.85	-1.5736	0.00909852	0.0151685	yes	CDW97631	related to phenylacetyl-CoA ligase [Sporisorium reilianum SRZ2]	-	-	-	-	-	-	-
SSCI36160.1	334	117	22.92	10.77	-1.08959	4.2711e-13	1.63576e-12	yes	CDS00125	-	-	-	-	-	-	-	-
SSCI36170.1	7428	146	326.75	8.61	-5.24603	0	0	yes	CDS00126	related to acid phosphatase [Sporisorium reilianum SRZ2]	-	-	-	-	-	-	-
SSCI36180.1	1326	121	39.35	4.82	-3.02926	4.85714e-176	3.02037e-174	yes	CDS00127	related to cell surface ferroxidase [Sporisorium reilianum SRZ2]	-	-	-	-	-	-	-
SSCI36210.1	831	1275	76.02	156.44	1.04116	1.51582e-54	2.24804e-53	yes	CDS00130	probable zinc metallo-protease [Sporisorium reilianum SRZ2]	Metabolism	Global and Overview;Metabolism of terpenoids and polyketides	ko01130//Biosynthesis of antibiotics;ko00900//Terpenoid backbone biosynthesis	K06013	-	-	-
SSCI36660.1	69	15	12.43	3.62	-1.77976	2.85395e-06	6.89794e-06	yes	CDS00141	-	-	-	-	-	-	-	-
SSCI37080.1	38	71	1.47	3.7	1.33171	3.90871e-06	9.36425e-06	yes	CDS00160	related to PHO84-high-affinity inorganic phosphate transporter [Sporisorium scitamineum]	-	-	-	-	-	-	-
SSCI37560.1	1686	556	50.68	22.42	-1.17663	2.55329e-63	4.49139e-62	yes	CDS00185	-	-	-	-	-	-	-	-
SSCI37620.1	120	15	17.2	2.88	-2.57827	1.75056e-15	7.49381e-15	yes	CDW97701	-	-	-	-	-	-	-	-
SSCI37690.1	1661	521	17.33	7.29	-1.24928	1.659e-68	3.19582e-67	yes	CDW97707	-	-	-	-	-	-	-	-
SSCI37990.1	218	77	9.94	4.71	-1.07752	5.7973e-09	1.72895e-08	yes	CDS00199	related to neutral amino acid permease [Sporisorium reilianum SRZ2]	-	-	-	-	-	-	-
SSCI38110.1	244	51	14.58	4.09	-1.83382	3.3908e-20	1.80732e-19	yes	CDS00210	related to versicolorin b synthase [Sporisorium reilianum SRZ2]	-	-	-	-	-	-	-
SSCI38120.1	38	5	4.88	0.86	-2.50447	2.57758e-05	5.74787e-05	yes	CDW97723	related to versicolorin b synthase [Sporisorium reilianum SRZ2]	-	-	-	-	-	-	-
SSCI38560.1	281	79	11.84	4.47	-1.40532	3.86257e-16	1.71136e-15	yes	CDS00230	probable alpha-amylase [Sporisorium reilianum SRZ2]	Metabolism	Global and Overview;Carbohydrate metabolism	ko01100//Metabolic pathways;ko00500//Starch and sucrose metabolism	K01176	-	-	-
SSCI38850.1	108	3	11.98	0.45	-4.73456	6.90643e-22	3.9325e-21	yes	CDS00242	hypothetical protein [Sporisorium scitamineum]	-	-	-	-	-	-	-
SSCI38860.1	74	8	9.12	1.32	-2.7885	1.13548e-10	3.76316e-10	yes	CDS00243	-	-	-	-	-	-	-	-
SSCI38980.1	21	6	3.95	1.51	-1.3873	0.0290618	0.0447187	yes	CDS00247	related to Short-chain dehydrogenase/reductase [Sporisorium reilianum SRZ2]	-	-	-	-	-	-	-
SSCI39030.1	5277	1466	340.03	126.7	-1.42425	1.63468e-235	1.46687e-233	yes	CDS00250	related to GCY1-galactose-induced protein of aldo/keto reductase family [Sporisorium reilianum SRZ2]	Metabolism	Global and Overview;Carbohydrate metabolism	ko01100//Metabolic pathways;ko00040//Pentose and glucuronate interconversions	K18107	-	-	GO:0044710//single-organism metabolic process;GO:0044699//single-organism process;GO:0008152//metabolic process
SSCI39160.1	14	1	3.14	0.3	-3.38773	0.0034275	0.0060668	yes	CDW97760	-	-	-	-	-	-	-	-
SSCI39190.1	1	9	0.05	0.6	3.58496	0.0117402	0.0192342	yes	CDW97762	uncharacterized protein SPSC_05322 [Sporisorium scitamineum]	-	-	-	-	-	-	-
SSCI39450.1	2976	456	145.83	29.97	-2.2827	3.63482e-268	4.36733e-266	yes	CDS00270	related to OPT1-High-affinity glutathione transporter [Sporisorium reilianum SRZ2]	-	-	-	-	-	-	-
SSCI39460.1	397	51	58.5	10.08	-2.53694	1.23547e-46	1.4895e-45	yes	CDW97770	related to OPT1-High-affinity glutathione transporter [Sporisorium reilianum SRZ2]	-	-	-	-	-	-	-
SSCI39580.1	2984	5217	176.12	412.99	1.22955	1.3437e-235	1.22121e-233	yes	CDS00279	-	-	-	-	-	-	-	-
SSCI39590.1	16	46	3.32	12.79	1.94576	1.21348e-06	3.03327e-06	yes	CDW97772	-	-	-	-	-	-	-	-
SSCI39700.1	86	21	4.1	1.34	-1.61339	7.91569e-07	2.0091e-06	yes	CDW97778	-	-	-	-	-	-	-	-
SSCI39880.1	111	207	5.82	14.55	1.32193	3.37842e-15	1.41797e-14	yes	CDW97786	-	-	-	-	-	-	-	-
SSCI39890.1	310	1034	36.29	162.35	2.16146	3.35652e-134	1.53512e-132	yes	CDS00286	-	-	-	-	-	-	-	-
SSCI40020.1	62	112	7.78	18.84	1.27596	1.88854e-08	5.45329e-08	yes	CDS00295	-	-	-	-	-	-	-	-
SSCI40030.1	592	2058	40.11	187.01	2.22108	6.71209e-260	7.5527e-258	yes	CDS00296	-	-	-	-	-	-	-	-
SSCI40270.1	240	64	10.41	3.72	-1.4846	5.09415e-15	2.11927e-14	yes	CDS00308	uncharacterized protein SPSC_00791 [Sporisorium scitamineum]	-	-	-	-	-	-	-
SSCI40400.1	623	228	37.94	18.62	-1.02687	5.71966e-21	3.14559e-20	yes	CDW97807	-	-	-	-	-	-	-	-
SSCI40480.1	174	455	9.78	34.29	1.80988	4.73743e-49	5.98639e-48	yes	CDS00318	-	-	-	-	-	-	-	-
SSCI40500.1	128	238	6.05	15.08	1.31763	3.53669e-17	1.63015e-16	yes	CDS00319	-	-	-	-	-	-	-	-
SSCI40550.1	473	162	47.92	22.01	-1.12247	1.15044e-18	5.72718e-18	yes	CDW97811	-	-	-	-	-	-	-	-
SSCI40650.1	2226	695	111.94	46.88	-1.25568	2.29882e-89	6.10349e-88	yes	CDW97816	related to asparaginase 2 [Sporisorium reilianum SRZ2]	-	-	-	-	-	-	-
SSCI40740.1	126	17	5.35	0.97	-2.46348	3.68311e-15	1.54403e-14	yes	CDS00330	probable HNM1-Choline permease [Sporisorium reilianum SRZ2]	-	-	-	-	-	-	-
SSCI40750.1	209	57	15.51	5.67	-1.45178	7.49279e-13	2.82455e-12	yes	CDS00331	related to alpha-aminoadipate reductase [Sporisorium scitamineum]	-	-	-	-	-	-	-
SSCI40760.1	281	56	8.22	2.2	-1.90163	5.46677e-24	3.41445e-23	yes	CDW97821	related to alpha-aminoadipate reductase [Sporisorium scitamineum]	-	-	-	-	-	-	-
SSCI40770.1	2523	887	96.83	45.66	-1.08452	4.70268e-82	1.13392e-80	yes	CDW97822	-	-	-	-	-	-	-	-
SSCI40960.1	842	250	21.98	8.76	-1.32719	1.70989e-40	1.76697e-39	yes	CDW97831	-	-	-	-	-	-	-	-
SSCI41070.1	572	179	35.04	14.71	-1.25221	5.81398e-26	3.89559e-25	yes	CDW97836	-	-	-	-	-	-	-	-
SSCI41510.1	613	137	11.81	3.54	-1.73819	2.50982e-44	2.86047e-43	yes	CDS00356	uncharacterized protein SPSC_00876 [Sporisorium scitamineum]	-	-	-	-	-	-	-
SSCI41580.1	843	171	34.76	9.46	-1.87752	8.81645e-66	1.61498e-64	yes	CDS00362	probable phenol 2-monooxygenase [Sporisorium reilianum SRZ2]	-	-	-	-	-	-	-
SSCI41650.1	15	2	0.66	0.12	-2.45943	0.0213208	0.0335725	yes	CDS00366	related to glycosyl transferase, group 2 family protein [Sporisorium reilianum SRZ2]	-	-	-	-	-	-	-
SSCI41660.1	10	0	0.18	0.001	-7.49185	0.00391328	0.00685647	yes	CDS00367	-	-	-	-	-	-	-	-
SSCI41720.1	235	70	8.12	3.24	-1.32549	9.56387e-13	3.58342e-12	yes	CDS00372	related to endo-1,6-beta-d-glucanase precursor [Sporisorium reilianum SRZ2]	-	-	-	-	-	-	-
SSCI41730.1	139	39	5.58	2.1	-1.40988	1.02095e-08	3.00187e-08	yes	CDW97854	-	-	-	-	-	-	-	-
SSCI41830.1	265	74	10.58	3.96	-1.41777	1.90714e-15	8.1346e-15	yes	CDW97860	related to EXG1-Exo-1,3-beta-glucanase precursor [Sporisorium reilianum SRZ2]	Metabolism	Carbohydrate metabolism	ko00500//Starch and sucrose metabolism	K01210	-	-	-
SSCI41890.1	328	104	12.17	5.17	-1.23509	1.49483e-15	6.41846e-15	yes	CDS00376	-	-	-	-	-	-	-	-
SSCI41900.1	88	25	15.32	5.84	-1.39138	8.17221e-06	1.9145e-05	yes	CDS00377	-	-	-	-	-	-	-	-
SSCI42170.1	7808	2704	308.67	143.37	-1.10632	2.56805e-202	1.95751e-200	yes	CDS00388	probable malate synthase, glyoxysomal [Sporisorium reilianum SRZ2]	Metabolism	Global and Overview;Carbohydrate metabolism	ko01100//Metabolic pathways;ko01110//Biosynthesis of secondary metabolites;ko01120//Microbial metabolism in diverse environments;ko01200//Carbon metabolism;ko00620//Pyruvate metabolism;ko00630//Glyoxylate and dicarboxylate metabolism	K01638	-	GO:0016746//transferase activity, transferring acyl groups;GO:0046912//transferase activity, transferring acyl groups, acyl groups converted into alkyl on transfer;GO:0016740//transferase activity;GO:0003824//catalytic activity	GO:0015980//energy derivation by oxidation of organic compounds;GO:0055114//oxidation-reduction process;GO:0044763//single-organism cellular process;GO:0071704//organic substance metabolic process;GO:0044238//primary metabolic process;GO:0008152//metabolic process;GO:0005975//carbohydrate metabolic process;GO:0009987//cellular process;GO:0044237//cellular metabolic process;GO:0044699//single-orga…
SSCI42420.1	327	104	89.48	38.17	-1.22913	2.0709e-15	8.80131e-15	yes	CDS00398	probable Glycine cleavage system H protein, mitochondrial precursor [Sporisorium reilianum SRZ2]	Metabolism	Amino acid metabolism;Carbohydrate metabolism;Global and Overview	ko01100//Metabolic pathways;ko01110//Biosynthesis of secondary metabolites;ko01130//Biosynthesis of antibiotics;ko00260//Glycine, serine and threonine metabolism;ko00630//Glyoxylate and dicarboxylate metabolism	K02437	-	-	-
SSCI42860.1	27	8	5.17	2.06	-1.32752	0.0244257	0.0380892	yes	CDS00421	probable dynactin Arp1 p25 subunit RO12 [Sporisorium reilianum SRZ2]	-	-	-	-	-	-	-
SSCI43540.1	22	6	2.74	1	-1.45418	0.0290618	0.0447187	yes	CDS00449	uncharacterized protein SPSC_00750 [Sporisorium scitamineum]	-	-	-	-	-	-	-
SSCI43570.1	13	42	0.63	2.72	2.11018	7.77013e-07	1.97428e-06	yes	CDW97940	-	-	-	-	-	-	-	-
SSCI43740.1	2	10	0.32	2.17	2.76155	0.00636217	0.0108391	yes	CDS00463	hypothetical protein [Sporisorium scitamineum]	-	-	-	-	-	-	-
SSCI43760.1	50	88	6.63	15.64	1.23816	1.12351e-06	2.81534e-06	yes	CDS00465	related to transposases [Sporisorium scitamineum]	-	-	-	-	-	-	-
SSCI43770.1	245	572	18.84	59	1.64692	2.20503e-53	3.18359e-52	yes	CDW97944	related to RPC53-47 kD subunit of DNA-directed RNA polymerase III [Sporisorium scitamineum]	-	-	-	-	-	-	-
SSCI43970.1	30	144	3.51	22.61	2.68742	4.30882e-27	2.99757e-26	yes	CDS00472	hypothetical protein [Sporisorium scitamineum]	-	-	-	-	-	-	-
SSCI44160.1	289	88	27.43	11.2	-1.29226	1.107e-14	4.55195e-14	yes	CDS00479	related to LRP16 protein [Sporisorium reilianum SRZ2]	-	-	-	-	-	-	-
SSCI44180.1	20	4	4.44	1.19	-1.8996	0.0106654	0.0175707	yes	CDS00481	-	-	-	-	-	-	-	-
SSCI44240.1	1374	453	67.8	29.98	-1.17728	8.92088e-53	1.25976e-51	yes	CDW97968	probable HMG-box transcription factor [Sporisorium reilianum SRZ2]	-	-	-	-	-	-	-
SSCI44300.1	684	187	76.26	27.96	-1.44756	7.24555e-38	6.99778e-37	yes	CDW97970	related to RIB7-HTP reductase [Sporisorium reilianum SRZ2]	-	-	-	-	-	-	-
SSCI44400.1	26	41	3.38	7.15	1.08092	0.00497554	0.00860284	yes	CDW97971	related to multidrug resistant protein [Sporisorium scitamineum]	-	-	-	-	-	-	-
SSCI44460.1	5	13	1.6	5.57	1.79961	0.0192663	0.030575	yes	CDW97972	probable PUP2-20S proteasome subunit (alpha5) [Sporisorium reilianum SRZ2]	Genetic Information Processing	Folding, sorting and degradation	ko03050//Proteasome	K02729	GO:0043234//protein complex;GO:0043227//membrane-bounded organelle;GO:0005622//intracellular;GO:0044424//intracellular part;GO:0044464//cell part;GO:0043229//intracellular organelle;GO:0005839//proteasome core complex;GO:0043231//intracellular membrane-bounded organelle;GO:0000502//proteasome complex;GO:0032991//macromolecular complex;GO:0043226//organelle;GO:0005623//cell	GO:0004175//endopeptidase activity;GO:0008233//peptidase activity;GO:0070011//peptidase activity, acting on L-amino acid peptides;GO:0003824//catalytic activity;GO:0016787//hydrolase activity	GO:0019941//modification-dependent protein catabolic process;GO:0009056//catabolic process;GO:0044257//cellular protein catabolic process;GO:0044248//cellular catabolic process;GO:0006508//proteolysis;GO:0044237//cellular metabolic process;GO:0030163//protein catabolic process;GO:0008152//metabolic process;GO:0019538//protein metabolic process;GO:1901575//organic substance catabolic process;GO:00…
SSCI44510.1	1962	504	82.35	28.37	-1.5374	1.85189e-108	6.43532e-107	yes	CDS00497	related to 3-oxoadipate enol-lactone hydrolase [Sporisorium reilianum SRZ2]	-	-	-	-	-	-	-
SSCI44750.1	33	11	6.82	3.05	-1.16096	0.0196468	0.0311371	yes	CDW97985	-	-	-	-	-	-	-	-
SSCI44860.1	383	135	17.06	8.07	-1.07998	1.53263e-14	6.24773e-14	yes	CDS00510	-	-	-	-	-	-	-	-
SSCI44970.1	80	27	9.63	4.36	-1.14321	0.000352974	0.000702874	yes	CDS00512	-	-	-	-	-	-	-	-
SSCI45050.1	20	2	1.73	0.23	-2.91107	0.00149764	0.00278291	yes	CDS00514	-	-	-	-	-	-	-	-
SSCI45610.1	47	674	1.88	36.08	4.26239	8.34692e-181	5.42856e-179	yes	CDW98022	-	-	-	-	-	-	-	-
SSCI45630.1	3847	720	69.58	17.47	-1.99379	3.47490479234994e-316	5.24119150486594e-314	yes	CDW98024	-	-	-	-	-	-	-	-
SSCI45700.1	2234	630	87.98	33.28	-1.40252	4.46075e-106	1.4708e-104	yes	CDW98028	related to GABA permease [Sporisorium reilianum SRZ2]	-	-	-	-	GO:0016020//membrane	-	-
SSCI45900.1	137	341	5.69	19.01	1.74026	2.89252e-35	2.60879e-34	yes	CDS00553	-	-	-	-	-	-	-	-
SSCI46040.1	6	41	0.17	1.56	3.19794	4.65841e-10	1.49292e-09	yes	CDW98043	conserved hypothetical Ustilaginaceae-specific protein [Sporisorium reilianum SRZ2]	-	-	-	-	-	-	-
SSCI46100.1	64	21	16.25	7.15	-1.18442	0.000770539	0.00148192	yes	CDW98047	-	-	-	-	-	-	-	-
SSCI46140.1	2361	5032	132.66	379.23	1.51534	0	0	yes	CDS00563	related to UTP30-subunit of U3-containing 90S pre-ribosome [Sporisorium scitamineum]	-	-	-	-	-	-	-
SSCI46180.1	7755	14363	177.61	441.21	1.31275	0	0	yes	CDW98050	related to NMD5-Nam7p interacting protein (Importin-8) [Sporisorium reilianum SRZ2]	-	-	-	-	-	-	-
SSCI46280.1	18	32	2.45	5.83	1.25071	0.00465245	0.00807175	yes	CDS00565	hypothetical protein [Sporisorium scitamineum]	-	-	-	-	-	-	-
SSCI46360.1	637	1060	28.44	63.47	1.15815	3.85991e-55	5.83431e-54	yes	CDW98061	Hap2-like protein [Sporisorium reilianum]	-	-	-	-	-	-	-
SSCI46370.1	1421	2824	59.53	158.67	1.41434	3.69131e-189	2.49216e-187	yes	CDW98062	related to SOF1-involved in 18S pre-rRNA production [Sporisorium reilianum SRZ2]	-	-	-	-	-	-	-
SSCI46380.1	0	5	0.001	2.24	11.1293	0.0312734	0.0477796	yes	CDW98063	related to RPC17-RNA polymerase III subunit C17 [Sporisorium scitamineum]	-	-	-	-	-	-	-
SSCI46420.1	266	493	26.4	65.62	1.3136	2.45489e-33	2.08666e-32	yes	CDS00569	hypothetical protein, partial [Sporisorium scitamineum]	-	-	-	-	-	-	-
SSCI46450.1	1905	3209	55.21	124.75	1.17604	5.44654e-152	2.90305e-150	yes	CDS00572	related to cactin [Sporisorium reilianum SRZ2]	-	-	-	-	-	-	-
SSCI46480.1	1409	2301	149.94	328.43	1.1312	1.11268e-108	3.90483e-107	yes	CDS00575	related to 30s ribosomal protein s18 [Sporisorium reilianum SRZ2]	Genetic Information Processing	Translation	ko03010//Ribosome	K02963	-	-	-
SSCI46630.1	2005	3916	59.64	156.24	1.38941	4.68191e-237	4.36712e-235	yes	CDW98068	related to GPI transamidase component PIG-S [Sporisorium reilianum SRZ2]	Metabolism	Global and Overview;Glycan biosynthesis and metabolism	ko01100//Metabolic pathways;ko00563//Glycosylphosphatidylinositol(GPI)-anchor biosynthesis	K05291	-	-	-
SSCI46700.1	3466	5617	66.63	144.84	1.12022	6.89007e-210	5.55042e-208	yes	CDW98070	related to kinesin [Sporisorium reilianum SRZ2]	-	-	-	-	-	-	-
SSCI46710.1	6879	10738	152.41	319.11	1.0661	1.46825e-282	1.92748e-280	yes	CDW98071	-	-	-	-	-	-	-	-
SSCI46720.1	565	937	25.38	56.46	1.15354	5.96214e-49	7.46743e-48	yes	CDW98072	-	-	-	-	-	-	-	-
SSCI46820.1	515	1046	40.79	111.13	1.44596	8.19534e-77	1.79311e-75	yes	CDS00596	probable BUD23-Protein involved in bud-site selection [Sporisorium reilianum SRZ2]	-	-	-	-	-	-	-
SSCI46830.1	481	977	33.23	90.53	1.44591	3.52831e-72	7.22896e-71	yes	CDS00597	related to DRE2-component of the Fe-S protein assembly machinery [Sporisorium scitamineum]	-	-	-	-	-	-	-
SSCI46880.1	284	54	12.62	3.22	-1.97058	4.42318e-25	2.89261e-24	yes	CDW98078	-	-	-	-	-	-	-	-
SSCI46900.1	1419	520	94.62	46.51	-1.0246	1.15212e-43	1.2862e-42	yes	CDS00601	related to Chitin-binding protein [Sporisorium reilianum SRZ2]	-	-	-	-	-	-	-
SSCI46980.1	15	1	1.73	0.15	-3.52774	0.0074061	0.0125123	yes	CDW98080	related to GCD2-translation initiation factor eIF2B, 71 kDa (delta) subunit [Sporisorium scitamineum]	-	-	-	-	-	-	-
SSCI47070.1	22	37	2.48	5.59	1.17251	0.00270936	0.00485629	yes	CDS00612	-	-	-	-	-	-	-	-
SSCI47160.1	642	232	38.98	18.9	-1.04435	3.70063e-22	2.13804e-21	yes	CDW98084	related to DNA polymerase mu [Sporisorium reilianum SRZ2]	Genetic Information Processing	Replication and repair	ko03450//Non-homologous end-joining	K03513	-	-	-
SSCI47270.1	27	3	8.25	1.23	-2.74574	0.000181736	0.000373537	yes	CDS00619	related to phosducin homolog, likely to be involved in regulation of pheromone response [Sporisorium reilianum SRZ2]	-	-	-	-	-	-	-
SSCI47560.1	359	89	17.19	5.72	-1.58748	7.04739e-24	4.38621e-23	yes	CDS00636	uncharacterized protein SPSC_01883 [Sporisorium scitamineum]	-	-	-	-	-	-	-
SSCI47570.1	105	15	6.34	1.21	-2.38948	2.20311e-12	8.06291e-12	yes	CDW98104	-	-	-	-	-	-	-	-
SSCI47700.1	3104	4899	304.2	643.96	1.08195	1.39125e-179	8.966e-178	yes	CDW98114	related to MXR1-protein-methionine-s-oxide reductase [Sporisorium reilianum SRZ2]	-	-	-	-	-	-	-
SSCI47810.1	2177	5431	72.12	241.33	1.74254	0	0	yes	CDW98121	-	-	-	-	-	-	-	-
SSCI47840.1	383	697	36.68	89.54	1.28754	1.62288e-44	1.8646e-43	yes	CDS00644	related to HOT13-Zinc-binding mitochondrial intermembrane space protein [Sporisorium scitamineum]	-	-	-	-	-	-	-
SSCI47850.1	4983	9516	156.24	400.2	1.35696	0	0	yes	CDS00645	related to TPA1-Poly(A)-binding protein involved in translation termination efficiency [Sporisorium scitamineum]	-	-	-	-	-	GO:0016491//oxidoreductase activity;GO:0003824//catalytic activity	-
SSCI47870.1	2014	3223	184.51	396.03	1.10191	4.57186e-136	2.11829e-134	yes	CDS00647	-	-	-	-	-	-	-	-
SSCI47910.1	619	152	19.76	6.51	-1.60185	5.88273e-40	5.95752e-39	yes	CDW98125	-	Metabolism	Metabolism of cofactors and vitamins;Global and Overview	ko01100//Metabolic pathways;ko00790//Folate biosynthesis	K01113	-	-	-
SSCI47940.1	2541	4829	81.37	207.41	1.34992	4.54292e-263	5.19432e-261	yes	CDS00649	related to SLX1-subunit of a complex involved in DNA-dependent DNA replication [Sporisorium scitamineum]	-	-	-	-	-	-	-
SSCI47970.1	785	1240	84.39	178.8	1.0832	6.86472e-57	1.07189e-55	yes	CDW98129	related to PTH2-aminoacyl-tRNA hydrolase [Sporisorium reilianum SRZ2]	-	-	-	-	-	-	-
SSCI47990.1	8597	16072	474.2	1189.04	1.32623	0	0	yes	CDW98130	related to alcohol dehydrogenase (C-terminal fragment), partial [Sporisorium reilianum SRZ2]	Metabolism	Global and Overview;Lipid metabolism;Carbohydrate metabolism	ko01100//Metabolic pathways;ko01110//Biosynthesis of secondary metabolites;ko01130//Biosynthesis of antibiotics;ko01120//Microbial metabolism in diverse environments;ko00010//Glycolysis / Gluconeogenesis;ko00561//Glycerolipid metabolism;ko00040//Pentose and glucuronate interconversions;ko01220//Degradation of aromatic compounds	K00002	-	-	-
SSCI48020.1	3672	6297	88.73	204.08	1.20164	9.37277e-257	1.02221e-254	yes	CDS00651	-	-	-	-	-	-	-	-
SSCI48040.1	707	1092	73.02	151.28	1.05086	2.08213e-48	2.58498e-47	yes	CDW98133	-	-	-	-	-	-	-	-
SSCI48050.1	3512	5825	77.65	172.74	1.15354	1.08745e-226	9.17731e-225	yes	CDW98134	-	-	-	-	-	-	-	-
SSCI48060.1	7910	2911	308.08	152.07	-1.01857	1.69814e-176	1.06532e-174	yes	CDW98135	related to GIT1-Glycerophosphoinositol transporter also able to mediate low-affinity phosphate transport [Sporisorium reilianum SRZ2]	-	-	-	-	-	-	-
SSCI48150.1	4796	8279	145.19	336.17	1.21125	1.0693566409342e-308	1.57931e-306	yes	CDS00658	related to SEE1-probable lysine methyltransferase [Sporisorium scitamineum]	-	-	-	-	-	-	-
SSCI48180.1	33	12	6.93	3.38	-1.03583	0.0317205	0.0484209	yes	CDW98139	-	-	-	-	-	-	-	-
SSCI48220.1	7025	10734	337.95	692.59	1.03519	1.13408e-267	1.31795e-265	yes	CDW98143	-	-	-	-	-	-	-	-
SSCI48270.1	6210	10022	218.08	472.06	1.11411	2.23809e-295	3.11094e-293	yes	CDS00662	related to multidrug resistance proteins [Sporisorium reilianum SRZ2]	-	-	-	-	-	-	-
SSCI48310.1	4090	15353	145.57	732.93	2.33196	0	0	yes	CDS00666	probable serine-type carboxypeptidase f precursor [Sporisorium reilianum SRZ2]	-	-	-	-	-	-	-
SSCI48350.1	958	13	63.48	1.16	-5.77411	1.65535e-199	1.20977e-197	yes	CDW98150	related to formate/nitrite transporter [Sporisorium reilianum SRZ2]	-	-	-	-	-	-	-
SSCI48420.1	151	44	27.67	10.81	-1.35596	8.23837e-09	2.43442e-08	yes	CDS00672	-	-	-	-	-	-	-	-
SSCI48460.1	115	41	23	11	-1.06413	2.81162e-05	6.25206e-05	yes	CDW98155	probable uracil phosphoribosyltransferase [Sporisorium reilianum SRZ2]	Metabolism	Global and Overview;Nucleotide metabolism	ko01100//Metabolic pathways;ko00240//Pyrimidine metabolism	K00761	-	-	-
SSCI48560.1	309	96	27.13	11.3	-1.26357	4.47975e-15	1.87026e-14	yes	CDW98158	related to RRP1-involved in processing rRNA precursor species to mature rRNAs [Sporisorium scitamineum]	-	-	-	-	-	-	-
SSCI48570.1	1132	289	38.04	13.03	-1.54568	1.75697e-66	3.28632e-65	yes	CDW98159	hypothetical protein [Sporisorium scitamineum]	-	-	-	-	-	-	-
SSCI48790.1	40	7	2.81	0.66	-2.09003	0.000107819	0.000226803	yes	CDS00687	related to toxD gene [Sporisorium scitamineum]	-	-	-	-	-	-	-
SSCI48820.1	1605	457	49.59	18.94	-1.38861	5.92942e-78	1.34293e-76	yes	CDS00690	related to amidase (acetamidase) [Sporisorium reilianum SRZ2]	Metabolism	Global and Overview;Amino acid metabolism	ko01120//Microbial metabolism in diverse environments;ko00330//Arginine and proline metabolism;ko00380//Tryptophan metabolism;ko00360//Phenylalanine metabolism	K01426	-	-	-
SSCI48970.1	2140	712	128.83	57.49	-1.16409	1.02281e-76	2.23098e-75	yes	CDS00700	related to NADPH quinone oxidoreductase homolog PIG3 [Sporisorium reilianum SRZ2]	-	-	-	-	-	-	-
SSCI48990.1	16	110	0.71	6.53	3.20119	1.03026e-24	6.62751e-24	yes	CDS00701	-	-	-	-	-	-	-	-
SSCI49010.1	4638	1227	169.08	59.99	-1.49491	5.40065e-231	4.66893e-229	yes	CDW98174	related to embryonic protein DC-8 [Sporisorium reilianum SRZ2]	-	-	-	-	-	-	-
SSCI49300.1	199	627	3.37	14.26	2.08115	4.73445e-80	1.10041e-78	yes	CDW98184	related to CHK1-Serine/threonine kinase [Sporisorium scitamineum]	-	-	-	-	-	-	-
SSCI49680.1	851	287	84.18	38.08	-1.14444	9.99428e-33	8.30592e-32	yes	CDS00729	-	-	-	-	-	-	-	-
SSCI49760.1	1236	389	47.27	19.95	-1.24454	3.6521e-52	5.07642e-51	yes	CDW98198	probable aldehyde dehydrogenase family 7 member A1 [Sporisorium reilianum SRZ2]	Metabolism	Global and Overview;Metabolism of other amino acids;Lipid metabolism;Carbohydrate metabolism;Amino acid metabolism	ko01100//Metabolic pathways;ko01110//Biosynthesis of secondary metabolites;ko01130//Biosynthesis of antibiotics;ko01120//Microbial metabolism in diverse environments;ko01230//Biosynthesis of amino acids;ko00010//Glycolysis / Gluconeogenesis;ko00260//Glycine, serine and threonine metabolism;ko00280//Valine, leucine and isoleucine degradation;ko00620//Pyruvate metabolism;ko00330//Arginine and proli…	K14085	-	-	-
SSCI49780.1	45	7	7.9	1.65	-2.25939	9.48459e-06	2.20519e-05	yes	CDW98200	-	-	-	-	-	-	-	-
SSCI50020.1	2066	313	90.13	18.31	-2.29938	2.02099e-195	1.43268e-193	yes	CDS00747	repellent protein 1 precursor [Sporisorium scitamineum]	-	-	-	-	-	-	-
SSCI50050.1	401	114	41.83	15.95	-1.39098	8.76378e-22	4.95426e-21	yes	CDW98213	-	-	-	-	-	-	-	-
SSCI50170.1	65	9	8.56	1.59	-2.42858	2.36922e-08	6.7778e-08	yes	CDS00757	hypothetical protein, partial [Sporisorium scitamineum]	-	-	-	-	-	-	-
SSCI50470.1	365	76	20.79	5.81	-1.83928	2.96332e-29	2.23955e-28	yes	CDS00767	hypothetical protein [Sporisorium scitamineum]	-	-	-	-	-	-	-
SSCI50600.1	191	38	58.33	15.56	-1.9064	7.76149e-17	3.54062e-16	yes	CDW98236	hypothetical protein [Sporisorium scitamineum]	-	-	-	-	-	-	-
SSCI50650.1	846	288	49.24	22.48	-1.13119	6.69106e-32	5.4458e-31	yes	CDW98240	-	-	-	-	-	-	-	-
SSCI50800.1	1168	3202	60.47	222.34	1.87848	0	0	yes	CDS00785	related to AIF1-mitochondrial cell death effector [Sporisorium scitamineum]	-	-	-	-	-	-	-
SSCI51180.1	8	24	1.32	5.33	2.0136	0.000327558	0.000654654	yes	CDS00798	related to Zinc-binding oxidoreductase [Sporisorium reilianum SRZ2]	-	-	-	-	-	-	-
SSCI51250.1	221	36	21.46	4.69	-2.19399	1.40552e-22	8.24127e-22	yes	CDS00800	-	-	-	-	-	-	-	-
SSCI51560.1	946	254	63.28	22.79	-1.47335	1.38815e-52	1.9525e-51	yes	CDW98285	-	-	-	-	-	-	-	-
SSCI51630.1	23	1	1.38	0.08	-4.10852	6.66138e-05	0.000142925	yes	CDW98292	related to Endoglucanase 1 precursor [Sporisorium reilianum SRZ2]	-	-	-	-	-	-	-
SSCI52060.1	91	164	7.35	17.76	1.27282	9.06574e-12	3.20694e-11	yes	CDW98314	hypothetical protein [Sporisorium scitamineum]	-	-	-	-	-	-	-
SSCI52380.1	1765	2758	54.77	114.79	1.06754	8.0524e-114	3.08559e-112	yes	CDW98329	related to SUR1-required for mannosylation of sphingolipids [Sporisorium reilianum SRZ2]	-	-	-	-	-	-	-
SSCI52450.1	2003	3040	143.07	291.23	1.02544	1.53475e-114	5.94526e-113	yes	CDW98332	related to transposase (fragment), partial [Sporisorium reilianum SRZ2]	-	-	-	-	-	-	-
SSCI52580.1	1014	1955	43.6	112.76	1.37086	4.10248e-123	1.72086e-121	yes	CDW98341	-	-	-	-	-	-	-	-
SSCI52780.1	8	0	0.65	0.001	-9.3443	0.0156414	0.0251947	yes	CDW98350	related to MDM10-mitochondrial morphology and inheritance component [Sporisorium scitamineum]	-	-	-	-	-	-	-
SSCI52840.1	169	314	5.59	13.93	1.31728	6.16729e-22	3.5258e-21	yes	CDS00853	related to multidrug resistance protein [Sporisorium reilianum SRZ2]	-	-	-	-	-	-	-
SSCI52860.1	22	4	1.43	0.35	-2.03059	0.00664208	0.0112942	yes	CDW98355	-	-	-	-	-	-	-	-
SSCI52890.1	129	29	5.69	1.71	-1.73443	1.42195e-10	4.68194e-10	yes	CDS00855	related to glycosyl transferase, group 2 family protein [Sporisorium scitamineum]	-	-	-	-	-	-	-
SSCI52920.1	1682	2685	147.06	314.86	1.09831	4.35452e-117	1.70548e-115	yes	CDS00858	probable ubiquitin thiolesterase L3 [Sporisorium reilianum SRZ2]	-	-	-	-	-	-	-
SSCI52940.1	256	469	30.82	75.74	1.29719	3.29306e-31	2.62593e-30	yes	CDS00860	related to CCAAT-binding transcription factor subunit aab-1 [Sporisorium reilianum SRZ2]	-	-	-	-	GO:0044424//intracellular part;GO:0005623//cell;GO:0043229//intracellular organelle;GO:0005634//nucleus;GO:0005622//intracellular;GO:0043227//membrane-bounded organelle;GO:0044464//cell part;GO:0043231//intracellular membrane-bounded organelle;GO:0043226//organelle	GO:0005488//binding	-
SSCI53000.1	835	1249	43.55	87.37	1.00447	1.16751e-50	1.5499e-49	yes	CDW98360	hypothetical protein [Sporisorium scitamineum]	-	-	-	-	-	-	-
SSCI53210.1	19	55	2.82	10.95	1.95716	6.42411e-08	1.77893e-07	yes	CDS00870	hypothetical protein, partial [Sporisorium scitamineum]	-	-	-	-	-	-	-
SSCI53220.1	19	112	1.73	13.7	2.98533	2.55999e-23	1.55909e-22	yes	CDW98372	hypothetical protein [Sporisorium scitamineum]	-	-	-	-	-	-	-
SSCI53370.1	599	1003	62.17	139.64	1.16742	4.12075e-53	5.88952e-52	yes	CDW98383	related to MRPL37-mitochondrial ribosomal protein of the large subunit [Sporisorium scitamineum]	-	-	-	-	-	-	-
SSCI53700.1	279	436	39.45	82.7	1.06786	9.63132e-22	5.42738e-21	yes	CDS00885	-	-	-	-	-	-	-	-
SSCI53760.1	24	48	4.44	11.9	1.42233	9.89384e-05	0.000208804	yes	CDS00891	-	-	-	-	-	-	-	-
SSCI53770.1	1225	2131	79.91	186.45	1.22234	1.38579e-116	5.39774e-115	yes	CDS00892	-	-	-	-	-	-	-	-
SSCI53800.1	320	526	31.96	70.45	1.14033	1.64764e-28	1.21289e-27	yes	CDW98396	hypothetical protein [Sporisorium scitamineum]	-	-	-	-	-	-	-
SSCI53820.1	4420	1478	217.6	97.59	-1.15687	1.47229e-144	7.24796e-143	yes	CDS00894	probable clathrin-associated adaptor complex medium chain [Sporisorium reilianum SRZ2]	Cellular Processes	Transport and catabolism	ko04144//Endocytosis	K11826	-	-	-
SSCI53880.1	364	69	19.82	5.04	-1.97546	7.51582e-32	6.09607e-31	yes	CDS00900	related to PUB1-major polyadenylated RNA-binding protein of nucleus and cytoplasm [Sporisorium reilianum SRZ2]	-	-	-	-	-	-	-
SSCI53990.1	1406	182	37.41	6.49	-2.52713	2.27642e-153	1.25097e-151	yes	CDS00905	-	-	-	-	-	-	-	-
SSCI54000.1	549	80	28.85	5.64	-2.3548	3.37738e-58	5.50397e-57	yes	CDS00906	-	-	-	-	-	-	-	-
SSCI54420.1	65	5	8.61	0.89	-3.27414	4.55216e-11	1.54256e-10	yes	CDW98410	probable alpha-hydroxylase AHD1 [Sporisorium scitamineum]	Metabolism	Lipid metabolism;Global and Overview	ko01100//Metabolic pathways;ko01130//Biosynthesis of antibiotics;ko00100//Steroid biosynthesis	K07750	-	-	-
SSCI54430.1	16	3	2.66	0.67	-1.98919	0.0309574	0.0473886	yes	CDS00925	probable alpha-hydroxylase AHD1 [Sporisorium scitamineum]	Metabolism	Lipid metabolism;Global and Overview	ko01100//Metabolic pathways;ko01130//Biosynthesis of antibiotics;ko00100//Steroid biosynthesis	K07750	-	-	-
SSCI54710.1	17193	26927	248.98	523.02	1.07084	0	0	yes	CDS00940	probable SNQ2-ABC transporter involved in multidrug resistance [Sporisorium reilianum SRZ2]	-	-	-	-	-	-	-
SSCI54740.1	205	64	7.95	3.33	-1.25543	2.4312e-10	7.90949e-10	yes	CDS00943	related to Choline permease [Sporisorium scitamineum]	-	-	-	-	-	-	-
SSCI54750.1	53	17	3.07	1.32	-1.2177	0.0022238	0.00404115	yes	CDS00944	probable ADH1-alcohol dehydrogenase I [Sporisorium reilianum SRZ2]	Metabolism	Lipid metabolism;Global and Overview;Amino acid metabolism;Carbohydrate metabolism	ko01100//Metabolic pathways;ko01110//Biosynthesis of secondary metabolites;ko01130//Biosynthesis of antibiotics;ko01120//Microbial metabolism in diverse environments;ko00010//Glycolysis / Gluconeogenesis;ko00071//Fatty acid degradation;ko00350//Tyrosine metabolism;ko01220//Degradation of aromatic compounds	K13953	-	-	-
SSCI55100.1	208	57	8.16	3	-1.44361	1.08299e-12	4.04069e-12	yes	CDW98437	-	-	-	-	-	-	-	-
SSCI55120.1	805	106	35.05	6.19	-2.5014	1.76821e-89	4.71236e-88	yes	CDW98439	related to 3-phytase A precursor [Sporisorium reilianum SRZ2]	-	-	-	-	-	-	-
SSCI55140.1	241	47	4.33	1.13	-1.93804	5.19147e-21	2.86176e-20	yes	CDS00961	-	-	-	-	-	-	-	-
SSCI55440.1	1664	600	208.7	100.93	-1.04808	3.79653e-52	5.26685e-51	yes	CDS00975	-	-	-	-	-	-	-	-
SSCI55450.1	5497	1605	339.66	133.02	-1.35245	1.11077e-222	9.26383e-221	yes	CDW98457	MAP kinase Kpp2 [Sporisorium reilianum SRZ2]	-	-	-	-	-	-	-
SSCI55570.1	184	40	11.37	3.32	-1.77598	4.93189e-15	2.05539e-14	yes	CDW98459	related to PRM1-Pheromone-regulated multispanning membrane protein [Sporisorium reilianum SRZ2]	-	-	-	-	-	-	-
SSCI55690.1	25	6	3.56	1.15	-1.63024	0.00817489	0.0137164	yes	CDS00990	related to ATG11-required for mitophagy [Sporisorium scitamineum]	Cellular Processes	Transport and catabolism	ko04139//Regulation of mitophagy - yeast;ko04140//Regulation of autophagy	K08330	-	-	-
SSCI55950.1	2014	706	51.5	24.21	-1.08897	1.88255e-65	3.4219e-64	yes	CDS01006	-	-	-	-	-	-	-	-
SSCI55970.1	276	91	35.39	15.65	-1.17718	1.79267e-12	6.62232e-12	yes	CDS01008	-	-	-	-	-	-	-	-
SSCI55980.1	2505	933	53.26	26.61	-1.00108	2.99304e-71	6.07955e-70	yes	CDW98468	related to PRP12-involved in early maturation of pre-rRNA [Sporisorium reilianum SRZ2]	-	-	-	-	-	-	-
SSCI56030.1	74	20	6.66	2.42	-1.46052	3.08723e-05	6.83919e-05	yes	CDS01011	uncharacterized protein SPSC_01030 [Sporisorium scitamineum]	-	-	-	-	-	-	-
SSCI56040.1	12	31	0.87	3	1.78588	0.000250917	0.000507345	yes	CDS01012	hypothetical protein [Sporisorium scitamineum]	-	-	-	-	-	-	-
SSCI56050.1	180	51	9.63	3.66	-1.39569	1.1694e-10	3.87016e-10	yes	CDS01013	related to Gluconolactonase [Sporisorium reilianum SRZ2]	Metabolism	Carbohydrate metabolism;Global and Overview	ko01100//Metabolic pathways;ko01110//Biosynthesis of secondary metabolites;ko01130//Biosynthesis of antibiotics;ko01120//Microbial metabolism in diverse environments;ko01200//Carbon metabolism;ko00030//Pentose phosphate pathway;ko01220//Degradation of aromatic compounds;ko00053//Ascorbate and aldarate metabolism	K01053	-	-	-
SSCI56180.1	1597	443	76.65	28.52	-1.42631	1.05902e-80	2.48589e-79	yes	CDW98476	-	-	-	-	-	-	-	-
SSCI56200.1	514	167	53.35	23.25	-1.19826	2.8389e-22	1.64824e-21	yes	CDW98477	related to SLN1-histidine kinase osmosensor that regulates a MAP kinase cascade [Sporisorium scitamineum]	-	-	-	-	-	-	-
SSCI56280.1	394	74	28.33	7.14	-1.98833	7.45242e-35	6.64531e-34	yes	CDW98484	-	-	-	-	-	-	-	-
SSCI56290.1	1364	310	91.24	27.81	-1.71406	4.51487e-91	1.2216e-89	yes	CDS01020	related to hydroxyquinol-1,2-dioxygenase [Sporisorium reilianum SRZ2]	Metabolism	Global and Overview	ko01100//Metabolic pathways;ko01120//Microbial metabolism in diverse environments;ko01220//Degradation of aromatic compounds	K03381	-	GO:0003824//catalytic activity;GO:0016491//oxidoreductase activity;GO:0051213//dioxygenase activity	GO:0008152//metabolic process
SSCI56350.1	9969	3004	537.22	217.13	-1.30695	5.00850352916197e-317	7.7185394602698e-315	yes	CDW98488	probable O-acetylhomoserine (thiol)-lyase [Sporisorium reilianum SRZ2]	Metabolism	Global and Overview;Energy metabolism;Amino acid metabolism	ko01100//Metabolic pathways;ko01110//Biosynthesis of secondary metabolites;ko01130//Biosynthesis of antibiotics;ko01120//Microbial metabolism in diverse environments;ko01230//Biosynthesis of amino acids;ko01200//Carbon metabolism;ko00270//Cysteine and methionine metabolism;ko00920//Sulfur metabolism	K17069	-	-	-
SSCI56480.1	142	51	25.14	12.11	-1.05379	3.44748e-06	8.2901e-06	yes	CDS01031	probable ATG8-essential for autophagy [Sporisorium reilianum SRZ2]	Cellular Processes	Transport and catabolism	ko04139//Regulation of mitophagy - yeast;ko04140//Regulation of autophagy	K08341	-	-	-
SSCI56790.1	128	45	4.89	2.3	-1.0882	8.6236e-06	2.01492e-05	yes	CDS01049	related to L-ascorbate oxidase precursor [Sporisorium reilianum SRZ2]	-	-	-	-	-	-	-
SSCI56900.1	599	207	23.99	11.12	-1.10928	1.18307e-22	6.97157e-22	yes	CDW98509	-	-	-	-	-	-	-	-
SSCI57090.1	230	15	11.43	1	-3.51475	2.47072e-37	2.35732e-36	yes	CDW98519	-	-	-	-	-	-	-	-
SSCI57920.1	187	59	24.78	10.49	-1.24016	1.75914e-09	5.44328e-09	yes	CDW98550	-	-	-	-	-	-	-	-
SSCI57950.1	10	1	2.71	0.36	-2.91222	0.0215151	0.0338259	yes	CDW98551	related to RLM1-MADS-box transcription factor [Sporisorium scitamineum]	-	-	-	-	-	-	-
SSCI58210.1	4881	1650	169.43	76.82	-1.14114	2.00026e-152	1.07423e-150	yes	CDW98571	related to RAM1-protein farnesyltransferase, beta subunit [Sporisorium reilianum SRZ2]	Metabolism	Metabolism of terpenoids and polyketides;Global and Overview	ko01130//Biosynthesis of antibiotics;ko00900//Terpenoid backbone biosynthesis	K05954	-	-	-
SSCI58340.1	1127	104	89.61	11.09	-3.0144	1.68382e-150	8.90792e-149	yes	CDW98575	hypothetical protein [Sporisorium scitamineum]	-	-	-	-	-	-	-
SSCI58520.1	13	0	1.48	0.001	-10.5314	0.000489894	0.000960415	yes	CDW98588	hypothetical protein [Sporisorium scitamineum]	-	-	-	-	-	-	-
SSCI58700.1	157	281	6.67	16.01	1.26321	9.91094e-19	4.94779e-18	yes	CDW98594	-	-	-	-	-	-	-	-
SSCI58840.1	398	136	27.05	12.4	-1.12529	3.65909e-16	1.62425e-15	yes	CDW98604	hypothetical protein [Sporisorium scitamineum]	-	-	-	-	-	-	-
SSCI58960.1	91	31	10.65	4.87	-1.12886	9.13218e-05	0.000193479	yes	CDS01125	related to FIG4-polyphosphoinositide phosphatase family member [Sporisorium reilianum SRZ2]	-	-	-	-	-	-	-
SSCI59750.1	1468	365	53.98	18	-1.58443	2.59441e-87	6.63963e-86	yes	CDS01157	probable 4-alpha-glucanotransferase / amylo-1,6-glucosidase (glycogen-debranching enzyme) [Sporisorium reilianum SRZ2]	Metabolism	Carbohydrate metabolism;Global and Overview	ko01100//Metabolic pathways;ko01110//Biosynthesis of secondary metabolites;ko00500//Starch and sucrose metabolism	K01196	-	-	-
SSCI59760.1	902	219	35.52	11.57	-1.61824	1.45036e-57	2.33143e-56	yes	CDW98649	probable 4-alpha-glucanotransferase / amylo-1,6-glucosidase (glycogen-debranching enzyme) [Sporisorium reilianum SRZ2]	Metabolism	Global and Overview;Carbohydrate metabolism	ko01100//Metabolic pathways;ko01110//Biosynthesis of secondary metabolites;ko00500//Starch and sucrose metabolism	K01196	-	-	-
SSCI59770.1	457	93	26.53	7.24	-1.87356	4.17961e-37	3.95584e-36	yes	CDS01158	probable 4-alpha-glucanotransferase / amylo-1,6-glucosidase (glycogen-debranching enzyme) [Sporisorium reilianum SRZ2]	Metabolism	Carbohydrate metabolism;Global and Overview	ko01100//Metabolic pathways;ko01110//Biosynthesis of secondary metabolites;ko00500//Starch and sucrose metabolism	K01196	-	-	-
SSCI59990.1	185	277	16.31	32.75	1.00574	3.26174e-13	1.25871e-12	yes	CDW98665	-	-	-	-	-	-	-	-
SSCI60040.1	32507	54939	1223.12	2772.58	1.18066	0	0	yes	CDW98667	probable RPL19B-60S large subunit ribosomal protein L19.e [Sporisorium scitamineum]	Genetic Information Processing	Translation	ko03010//Ribosome	K02885	GO:0005622//intracellular;GO:0032991//macromolecular complex;GO:0044424//intracellular part;GO:0005623//cell;GO:1990904//ribonucleoprotein complex;GO:0044464//cell part;GO:0030529//intracellular ribonucleoprotein complex	-	GO:0043170//macromolecule metabolic process;GO:0071704//organic substance metabolic process;GO:0008152//metabolic process;GO:0010467//gene expression
SSCI60090.1	924	1772	37.37	96.12	1.36296	3.08399e-112	1.15065e-110	yes	CDS01167	-	-	-	-	-	-	-	-
SSCI60110.1	1422	3208	52.2	157.95	1.59735	3.19691e-258	3.54107e-256	yes	CDS01169	related to GAS1-glycophospholipid-anchored surface glycoprotein [Sporisorium reilianum SRZ2]	-	-	-	-	-	-	-
SSCI60170.1	3791	6360	78.24	176.04	1.16993	2.28867e-246	2.25338e-244	yes	CDW98671	probable replication licensing factor MCM4 [Sporisorium reilianum SRZ2]	Cellular Processes;Genetic Information Processing	Replication and repair;Cell growth and death	ko04111//Cell cycle - yeast;ko04113//Meiosis - yeast;ko03030//DNA replication	K02212	-	-	-
SSCI60180.1	2895	4815	112.55	251.07	1.15752	4.29034e-200	3.16815e-198	yes	CDW98672	related to CDC20-cell division control protein [Sporisorium reilianum SRZ2]	Cellular Processes;Genetic Information Processing	Folding, sorting and degradation;Cell growth and death	ko04111//Cell cycle - yeast;ko04113//Meiosis - yeast;ko04120//Ubiquitin mediated proteolysis	K03363	-	-	-
SSCI60220.1	18	39	5.06	14.7	1.53861	0.000208018	0.000424722	yes	CDS01173	hypothetical protein, partial [Sporisorium scitamineum]	-	-	-	-	-	-	-
SSCI60320.1	1119	1976	60.77	143.93	1.24394	9.81986e-113	3.70282e-111	yes	CDW98681	-	-	-	-	-	-	-	-
SSCI60380.1	1190	5377	56.47	342.25	2.59949	0	0	yes	CDW98687	-	-	-	-	-	-	-	-
SSCI60390.1	497	824	52.36	116.44	1.15305	1.26842e-43	1.41159e-42	yes	CDS01178	probable DIC1-Mitochondrial dicarboxylate carrier protein [Sporisorium reilianum SRZ2]	-	-	-	-	GO:0016020//membrane	-	-
SSCI60400.1	25	38	6.84	13.95	1.0282	0.00824783	0.013829	yes	CDS01179	-	-	-	-	-	-	-	-
SSCI60470.1	3416	7034	93.72	258.84	1.46563	0	0	yes	CDW98693	related to UTP5-U3 snoRNP protein [Sporisorium reilianum SRZ2]	Genetic Information Processing	Translation	ko03008//Ribosome biogenesis in eukaryotes	K14546	-	-	-
SSCI60510.1	285	101	48.82	23.21	-1.07273	4.39556e-11	1.49091e-10	yes	CDS01182	-	-	-	-	-	-	-	-
SSCI60530.1	1580	2722	53.78	124.28	1.20845	7.89735e-140	3.83454e-138	yes	CDW98696	probable MCM3-subunit of pre-replication complex [Sporisorium reilianum SRZ2]	Cellular Processes;Genetic Information Processing	Cell growth and death;Replication and repair	ko04111//Cell cycle - yeast;ko04113//Meiosis - yeast;ko03030//DNA replication	K02541	-	-	-
SSCI60540.1	238	379	25.2	53.82	1.09472	8.65193e-20	4.5298e-19	yes	CDW98697	probable MCM3-subunit of pre-replication complex [Sporisorium reilianum SRZ2]	Genetic Information Processing;Cellular Processes	Cell growth and death;Replication and repair	ko04111//Cell cycle - yeast;ko04113//Meiosis - yeast;ko03030//DNA replication	K02541	GO:0044464//cell part;GO:0044424//intracellular part;GO:0005623//cell;GO:0005622//intracellular	-	GO:0046483//heterocycle metabolic process;GO:0034645//cellular macromolecule biosynthetic process;GO:1901360//organic cyclic compound metabolic process;GO:0008152//metabolic process;GO:0044763//single-organism cellular process;GO:0071704//organic substance metabolic process;GO:0090304//nucleic acid metabolic process;GO:0034641//cellular nitrogen compound metabolic process;GO:0006259//DNA metaboli…
SSCI60580.1	652	1113	48.89	111.94	1.19511	2.09691e-60	3.51418e-59	yes	CDW98700	-	Genetic Information Processing	Transcription	ko03040//Spliceosome	K12861	-	-	-
SSCI60600.1	96	165	8.46	19.51	1.20548	6.44205e-11	2.16127e-10	yes	CDS01186	-	-	-	-	-	-	-	-
SSCI60610.1	631	974	13.23	27.39	1.04984	1.02845e-43	1.15176e-42	yes	CDS01187	related to ASG1-activator of stress genes [Sporisorium scitamineum]	-	-	-	-	-	-	-
SSCI60630.1	1394	2572	79.82	197.52	1.30718	5.03263e-153	2.74433e-151	yes	CDS01189	probable GTP-binding protein, partial [Sporisorium reilianum SRZ2]	-	-	-	-	-	GO:0097367//carbohydrate derivative binding;GO:0001883//purine nucleoside binding;GO:0032550//purine ribonucleoside binding;GO:0005488//binding;GO:0032549//ribonucleoside binding;GO:1901363//heterocyclic compound binding;GO:0036094//small molecule binding;GO:0097159//organic cyclic compound binding;GO:0001882//nucleoside binding	-
SSCI60640.1	2036	3610	65	154.58	1.24984	3.06407e-185	2.01122e-183	yes	CDW98701	related to mRNA export factor mex67 [Sporisorium reilianum SRZ2]	Genetic Information Processing	Translation	ko03013//RNA transport;ko03008//Ribosome biogenesis in eukaryotes;ko03015//mRNA surveillance pathway	K14284	-	-	-
SSCI60700.1	4137	7328	98.83	234.81	1.24847	9.09786e-303	1.28989e-300	yes	CDW98704	-	-	-	-	-	-	-	-
SSCI60710.1	208	375	4.23	10.23	1.27408	7.42926e-25	4.81408e-24	yes	CDW98705	hypothetical protein [Sporisorium scitamineum]	-	-	-	-	-	-	-
SSCI60740.1	29	52	2.66	6.39	1.26439	0.000159369	0.000329378	yes	CDW98708	hypothetical protein [Sporisorium scitamineum]	-	-	-	-	-	-	-
SSCI60750.1	145	384	5.49	19.48	1.82712	1.52396e-42	1.6595e-41	yes	CDW98709	uncharacterized protein SPSC_02950 [Sporisorium scitamineum]	-	-	-	-	-	-	-
SSCI60840.1	19	4	5.48	1.55	-1.82191	0.0169593	0.0272062	yes	CDW98716	related to vacuolar ATP synthase subunit H [Sporisorium reilianum SRZ2]	Metabolism;Cellular Processes	Transport and catabolism;Energy metabolism;Global and Overview	ko01100//Metabolic pathways;ko00190//Oxidative phosphorylation;ko04145//Phagosome	K02153	GO:0043227//membrane-bounded organelle;GO:0043234//protein complex;GO:0032991//macromolecular complex;GO:0098588//bounding membrane of organelle;GO:0044424//intracellular part;GO:0098796//membrane protein complex;GO:0005623//cell;GO:0044446//intracellular organelle part;GO:0005773//vacuole;GO:0005774//vacuolar membrane;GO:0005622//intracellular;GO:0005737//cytoplasm;GO:0044437//vacuolar part;GO:0…	GO:0005215//transporter activity;GO:0022857//transmembrane transporter activity;GO:0022892//substrate-specific transporter activity;GO:0015075//ion transmembrane transporter activity;GO:0022891//substrate-specific transmembrane transporter activity	GO:0051234//establishment of localization;GO:1902578//single-organism localization;GO:0051179//localization;GO:0009987//cellular process;GO:0044699//single-organism process;GO:0044763//single-organism cellular process;GO:0044765//single-organism transport;GO:0055085//transmembrane transport;GO:0006810//transport
SSCI60880.1	207	35	12.83	2.91	-2.14043	9.95204e-21	5.42692e-20	yes	CDS01194	related to extracellular aspartic proteinase [Sporisorium reilianum SRZ2]	-	-	-	-	-	-	-
SSCI60890.1	57	9	5.98	1.27	-2.23532	7.7445e-07	1.96848e-06	yes	CDW98720	related to extracellular aspartic proteinase [Sporisorium reilianum SRZ2]	-	-	-	-	-	-	-
SSCI61160.1	2325	816	100.8	47.45	-1.08702	7.78598e-77	1.70882e-75	yes	CDW98729	probable FEN2-Pantothenate permease [Sporisorium reilianum SRZ2]	-	-	-	-	-	-	-
SSCI61380.1	11203	3713	188.69	83.88	-1.16962	2.66504e-280	3.31447e-278	yes	CDW98744	probable catalase 2 [Sporisorium reilianum SRZ2]	Metabolism	Amino acid metabolism;Global and Overview	ko01100//Metabolic pathways;ko01110//Biosynthesis of secondary metabolites;ko00380//Tryptophan metabolism;ko00360//Phenylalanine metabolism	K03782	-	GO:0003824//catalytic activity;GO:0043169//cation binding;GO:0046906//tetrapyrrole binding;GO:0016209//antioxidant activity;GO:0043167//ion binding;GO:0097159//organic cyclic compound binding;GO:1901363//heterocyclic compound binding;GO:0005488//binding	GO:0044699//single-organism process;GO:0006950//response to stress;GO:0008152//metabolic process;GO:0044710//single-organism metabolic process;GO:0050896//response to stimulus
SSCI61390.1	280	46	37.58	8.28	-2.18226	6.28951e-28	4.51736e-27	yes	CDS01218	related to Copper amine oxidase 1 [Sporisorium reilianum SRZ2]	Metabolism	Amino acid metabolism;Global and Overview;Metabolism of other amino acids	ko01100//Metabolic pathways;ko01110//Biosynthesis of secondary metabolites;ko00260//Glycine, serine and threonine metabolism;ko00350//Tyrosine metabolism;ko00360//Phenylalanine metabolism;ko00410//beta-Alanine metabolism	K00276	-	-	-
SSCI61400.1	156	961	19.34	88.81	2.19913	2.71471e-91	7.37339e-90	yes	CDW98745	related to Copper amine oxidase 1 [Sporisorium reilianum SRZ2]	Metabolism	Metabolism of other amino acids;Global and Overview;Amino acid metabolism	ko01100//Metabolic pathways;ko01110//Biosynthesis of secondary metabolites;ko00260//Glycine, serine and threonine metabolism;ko00350//Tyrosine metabolism;ko00360//Phenylalanine metabolism;ko00410//beta-Alanine metabolism	K00276	-	-	-
SSCI61450.1	1219	213	30.87	7.24	-2.09214	2.97054e-107	1.00757e-105	yes	CDS01220	-	-	-	-	-	-	-	-
SSCI61460.1	497	759	61.24	125.44	1.03445	3.96285e-34	3.45543e-33	yes	CDS01221	-	-	-	-	-	-	-	-
SSCI61480.1	1221	179	28.97	5.7	-2.34553	3.50034e-123	1.47702e-121	yes	CDS01223	probable xylulose-5-phosphate/fructose-6-phosphate phosphoketolase [Sporisorium scitamineum]	Metabolism	Carbohydrate metabolism;Global and Overview	ko01100//Metabolic pathways;ko01120//Microbial metabolism in diverse environments;ko00030//Pentose phosphate pathway	K01621	-	-	-
SSCI61770.1	18	4	3.42	1.02	-1.74543	0.0266814	0.0413701	yes	CDW98755	-	-	-	-	-	-	-	-
SSCI62170.1	1563	566	71.75	34.85	-1.04182	7.22775e-49	9.03659e-48	yes	CDS01255	-	-	-	-	-	-	-	-
SSCI62530.1	11	0	2.32	0.001	-11.1799	0.00195752	0.00357651	yes	CDW98792	related to cell cycle control protein dicer [Sporisorium reilianum SRZ2]	-	-	-	-	-	-	-
SSCI62590.1	874	232	42.34	15.07	-1.49034	8.5293e-50	1.10943e-48	yes	CDS01268	-	Metabolism	Carbohydrate metabolism;Amino acid metabolism;Global and Overview;Metabolism of other amino acids;Lipid metabolism	ko01100//Metabolic pathways;ko01110//Biosynthesis of secondary metabolites;ko01130//Biosynthesis of antibiotics;ko01200//Carbon metabolism;ko00280//Valine, leucine and isoleucine degradation;ko00071//Fatty acid degradation;ko01212//Fatty acid metabolism;ko00640//Propanoate metabolism;ko00410//beta-Alanine metabolism	K00249	-	-	-
SSCI62640.1	44	12	8.75	3.2	-1.45121	0.0015179	0.00281834	yes	CDW98798	related to AMME syndrome candidate gene 1 protein [Sporisorium reilianum SRZ2]	-	-	-	-	-	-	-
SSCI62650.1	148	31	23.99	6.74	-1.83161	9.76741e-13	3.65775e-12	yes	CDS01272	related to AMME syndrome candidate gene 1 protein [Sporisorium reilianum SRZ2]	-	-	-	-	-	-	-
SSCI62660.1	7523	1924	829.92	284.68	-1.54363	0	0	yes	CDS01273	related to Peripheral-type benzodiazepine receptor [Sporisorium reilianum SRZ2]	-	-	-	-	-	-	-
SSCI62690.1	905	246	153.78	56.07	-1.45557	1.28505e-49	1.65631e-48	yes	CDW98800	-	-	-	-	-	-	-	-
SSCI62750.1	32	48	2.49	5.01	1.00866	0.00366367	0.00645822	yes	CDS01275	related to Polyketide synthase [Sporisorium reilianum SRZ2]	-	-	-	-	-	-	-
SSCI62790.1	36	54	0.7	1.41	1.01027	0.00155392	0.00288143	yes	CDW98808	related to polyketide synthase [Sporisorium reilianum SRZ2]	-	-	-	-	-	-	-
SSCI62830.1	46	16	3.15	1.47	-1.09954	0.00873873	0.0146002	yes	CDS01279	-	-	-	-	-	-	-	-
SSCI62860.1	1025	330	53.99	23.32	-1.21112	3.1634e-42	3.40811e-41	yes	CDS01282	-	-	-	-	-	-	-	-
SSCI62880.1	826	300	16.9	8.23	-1.03806	1.55821e-27	1.10462e-26	yes	CDS01284	-	-	-	-	-	-	-	-
SSCI63110.1	899	236	173.79	61.19	-1.50598	6.46007e-52	8.87508e-51	yes	CDW98816	probable heat shock protein 10 (chaperonin CPN10) [Sporisorium reilianum SRZ2]	-	-	-	-	-	-	GO:0043170//macromolecule metabolic process;GO:0071704//organic substance metabolic process;GO:0044237//cellular metabolic process;GO:0008152//metabolic process;GO:0019538//protein metabolic process;GO:0044238//primary metabolic process;GO:0044267//cellular protein metabolic process;GO:0009987//cellular process;GO:0044260//cellular macromolecule metabolic process
SSCI63280.1	1561	382	163.64	53.71	-1.60726	3.18626e-94	8.96324e-93	yes	CDW98827	probable het-c2 protein [Sporisorium reilianum SRZ2]	-	-	-	-	-	-	-
SSCI63490.1	681	151	16.84	5.01	-1.74901	3.47792e-49	4.41845e-48	yes	CDW98836	-	-	-	-	-	-	-	-
SSCI63500.1	538	936	17.39	40.57	1.22216	1.19351e-53	1.73376e-52	yes	CDW98837	related to RAD7-nucleotide excision repair protein [Sporisorium reilianum SRZ2]	-	-	-	-	-	-	-
SSCI63960.1	12	1	1.19	0.13	-3.19438	0.00636217	0.0108391	yes	CDW98856	related to Retrovirus-related POL polyprotein [Sporisorium scitamineum]	-	-	-	-	-	-	-
SSCI64000.1	258	16	6.93	0.58	-3.57873	5.97311e-43	6.53447e-42	yes	CDS01335	related to Betaine lipid synthase [Sporisorium reilianum SRZ2]	Metabolism	Lipid metabolism	ko00564//Glycerophospholipid metabolism	K13621	-	-	-
SSCI64220.1	129	238	6.81	16.86	1.30788	6.20191e-17	2.8383e-16	yes	CDS01341	-	-	-	-	-	-	-	-
SSCI64240.1	32	9	5.39	2.03	-1.40881	0.00954372	0.0158481	yes	CDW98872	related to Acetylcholinesterase precursor [Sporisorium reilianum SRZ2]	-	-	-	-	-	-	-
SSCI64250.1	26	5	5.48	1.41	-1.95848	0.00233201	0.00422804	yes	CDS01343	related to Acetylcholinesterase precursor [Sporisorium reilianum SRZ2]	-	-	-	-	-	-	-
SSCI64520.1	198	53	20.76	7.45	-1.47849	1.05466e-12	3.94121e-12	yes	CDW98881	probable l-isoaspartyl protein carboxyl methyltransferase [Sporisorium reilianum SRZ2]	-	-	-	-	-	GO:0003824//catalytic activity;GO:0016740//transferase activity	GO:0006464//cellular protein modification process;GO:0009987//cellular process;GO:0019538//protein metabolic process;GO:0043412//macromolecule modification;GO:0044238//primary metabolic process;GO:0036211//protein modification process;GO:0044260//cellular macromolecule metabolic process;GO:0008152//metabolic process;GO:0044237//cellular metabolic process;GO:0043170//macromolecule metabolic proces…
SSCI64670.1	16	0	4.06	0.001	-11.9873	0.000122627	0.000255902	yes	CDW98892	-	-	-	-	-	-	-	-
SSCI64730.1	226	48	5.68	1.62	-1.8099	1.45061e-18	7.17614e-18	yes	CDS01362	probable HMG-box protein Hmg3 [Sporisorium reilianum SRZ2]	-	-	-	-	-	-	-
SSCI64920.1	158	42	6.7	2.39	-1.48715	2.89075e-10	9.36586e-10	yes	CDS01371	-	-	-	-	-	-	-	-
SSCI65100.1	3657	1199	193.12	84.93	-1.18515	1.25639e-129	5.56661e-128	yes	CDW98917	related to Protein farnesyltransferase alpha subunit [Sporisorium reilianum SRZ2]	Metabolism	Global and Overview;Metabolism of terpenoids and polyketides	ko01130//Biosynthesis of antibiotics;ko00900//Terpenoid backbone biosynthesis	K05955	-	-	-
SSCI65390.1	707	204	32.04	12.4	-1.36953	2.92429e-36	2.71339e-35	yes	CDS01392	-	-	-	-	-	-	-	-
SSCI65740.1	7368	2515	290.19	132.85	-1.1272	5.52165e-201	4.16415e-199	yes	CDW98948	probable monosaccharide transporter [Sporisorium reilianum SRZ2]	-	-	-	-	-	-	-
SSCI65880.1	68	21	4.92	2.04	-1.27009	0.000326333	0.000652575	yes	CDS01410	related to glucose/galactose transporter [Sporisorium reilianum SRZ2]	-	-	-	-	-	-	-
SSCI65980.1	903	1785	49.68	131.71	1.40663	1.41206e-118	5.6554e-117	yes	CDW98965	-	-	-	-	-	-	-	-
SSCI66310.1	638	198	20.52	8.54	-1.26472	3.87623e-29	2.92015e-28	yes	CDS01429	related to Phosphatidylinositol-3,4,5-trisphosphate 3-phosphatase PTEN [Sporisorium reilianum SRZ2]	-	-	-	-	-	-	-
SSCI66380.1	144	41	15.48	5.91	-1.38918	7.50956e-09	2.22556e-08	yes	CDW98987	-	-	-	-	-	-	-	-
SSCI66490.1	436	119	32.58	11.93	-1.44939	4.32854e-25	2.83595e-24	yes	CDS01432	related to acyl-CoA dehydrogenase [Sporisorium reilianum SRZ2]	-	-	-	-	-	-	-
SSCI66500.1	79	19	11.89	3.84	-1.63057	2.32166e-06	5.67918e-06	yes	CDW98994	related to acyl-CoA dehydrogenase [Sporisorium reilianum SRZ2]	-	-	-	-	-	-	-
SSCI66690.1	2383	5546	46.66	145.67	1.64245	0	0	yes	CDW99005	hypothetical protein [Sporisorium scitamineum]	-	-	-	-	-	-	-
SSCI66710.1	1586	2482	34.38	72.16	1.06963	6.52015e-105	2.09146e-103	yes	CDW99007	related to Shuttle craft protein [Sporisorium reilianum SRZ2]	-	-	-	-	-	-	-
SSCI67030.1	98	32	13.68	5.99	-1.19144	3.35867e-05	7.41732e-05	yes	CDS01463	-	-	-	-	-	-	-	-
SSCI67470.1	53	94	1.3	3.1	1.25376	4.84194e-07	1.25226e-06	yes	CDW99027	-	-	-	-	-	-	-	-
SSCI67670.1	293	60	6.71	1.84	-1.86661	3.81579e-24	2.40019e-23	yes	CDW99036	uncharacterized protein SPSC_05599 [Sporisorium scitamineum]	-	-	-	-	-	-	-
SSCI67760.1	2433	831	130.78	59.91	-1.12627	9.05904e-85	2.22985e-83	yes	CDW99039	probable Methionine synthase, vitamin-b12 independent [Sporisorium reilianum SRZ2]	Metabolism	Amino acid metabolism;Global and Overview;Metabolism of other amino acids	ko01100//Metabolic pathways;ko01110//Biosynthesis of secondary metabolites;ko01230//Biosynthesis of amino acids;ko00270//Cysteine and methionine metabolism;ko00450//Selenocompound metabolism	K00549	-	-	-
SSCI67800.1	43	141	7.02	30.89	2.1376	3.83271e-20	2.03521e-19	yes	CDW99043	-	-	-	-	-	-	-	-
SSCI67810.1	142	630	17.3	102.92	2.57268	8.90963e-105	2.84506e-103	yes	CDW99044	-	-	-	-	-	-	-	-
SSCI67840.1	65	6	2.59	0.32	-3.01681	1.90886e-10	6.24452e-10	yes	CDW99046	related to membrane protein Dik6 [Sporisorium reilianum SRZ2]	-	-	-	-	-	-	-
SSCI68000.1	479	162	27.28	12.37	-1.141	2.55781e-19	1.31584e-18	yes	CDW99058	-	-	-	-	-	-	-	-
SSCI68130.1	6	14	1.04	3.24	1.63941	0.0266814	0.0413701	yes	CDW99060	-	-	-	-	-	-	-	-
SSCI68140.1	8	32	1.34	7.18	2.42175	2.8917e-06	6.98441e-06	yes	CDS01509	-	-	-	-	-	-	-	-
SSCI68180.1	121	13	4.77	0.69	-2.78932	9.59589e-17	4.3578e-16	yes	CDS01512	related to Cytochrome P450 3A5 [Sporisorium scitamineum]	-	-	-	-	-	-	-
SSCI68210.1	70	18	1.67	0.58	-1.52572	1.5251e-05	3.48193e-05	yes	CDS01514	probable Leptomycin B resistance protein pmd1 [Sporisorium reilianum SRZ2]	Environmental Information Processing	Membrane transport	ko02010//ABC transporters	K05658	-	-	-
SSCI68230.1	22	6	2.06	0.75	-1.45768	0.0290618	0.0447187	yes	CDS01515	probable ABC transporter [Sporisorium scitamineum]	Environmental Information Processing	Membrane transport	ko02010//ABC transporters	K05658	-	-	-
SSCI68240.1	26	2	3.94	0.41	-3.2645	8.8826e-05	0.00018836	yes	CDW99064	probable ustilagic acid acyltransferase [Sporisorium scitamineum]	-	-	-	-	-	-	-
SSCI68420.1	18	3	3.16	0.71	-2.15403	0.0118586	0.0194147	yes	CDW99069	um12340 [Sporisorium scitamineum]	-	-	-	-	-	-	-
SSCI68430.1	115	20	9.54	2.23	-2.09695	8.97275e-12	3.17563e-11	yes	CDS01519	um12340 [Sporisorium scitamineum]	-	-	-	-	-	-	-
SSCI68500.1	62	10	14.2	3.07	-2.20958	2.86865e-07	7.58234e-07	yes	CDW99074	-	-	-	-	-	-	-	-
SSCI68530.1	1854	665	51.4	24.73	-1.05551	6.43958e-58	1.04702e-56	yes	CDW99077	-	-	-	-	-	-	-	-
SSCI68570.1	853	181	47.17	13.43	-1.81241	9.35233e-64	1.65747e-62	yes	CDS01523	-	-	-	-	-	-	-	-
SSCI68580.1	18	1	2.71	0.2	-3.76022	0.00131833	0.00246848	yes	CDW99079	-	-	-	-	-	-	-	-
SSCI68600.1	267	31	11.94	1.86	-2.68243	9.09904e-34	7.86623e-33	yes	CDS01524	related to Malic acid transport protein [Sporisorium reilianum SRZ2]	-	-	-	-	-	-	-
SSCI68740.1	81	12	5.3	1.05	-2.3356	1.28741e-09	4.02578e-09	yes	CDS01532	related to NAD-dependent epimerase/dehydratase [Sporisorium reilianum SRZ2]	-	-	-	-	-	-	-
SSCI68790.1	31	55	2.53	6.02	1.25063	0.000162334	0.000335213	yes	CDW99085	-	-	-	-	-	-	-	-
SSCI68990.1	146	44	17.51	7.08	-1.30636	3.34397e-08	9.46702e-08	yes	CDS01542	related to STE6-ABC transporter [Sporisorium reilianum SRZ2]	Environmental Information Processing	Membrane transport	ko02010//ABC transporters	K05658	-	-	-
SSCI69030.1	937	250	44.97	16.09	-1.4828	1.24582e-52	1.75578e-51	yes	CDS01544	-	-	-	-	-	-	-	-
SSCI69150.1	0	8	0.001	0.86	9.74819	0.00391328	0.00685647	yes	CDW99092	uncharacterized protein SPSC_00982 [Sporisorium scitamineum]	-	-	-	-	-	-	-
SSCI69230.1	0	13	0.001	1.19	10.2167	0.000122627	0.000255902	yes	CDW99097	hypothetical protein [Sporisorium scitamineum]	-	-	-	-	-	-	-
SSCI69540.1	305	59	31.5	8.17	-1.94694	1.43408e-26	9.80348e-26	yes	CDS01569	related to blue-light-inducible Bli-3 protein [Sporisorium reilianum SRZ2]	-	-	-	-	-	-	-
SSCI69630.1	382	128	25.55	11.48	-1.1542	4.63381e-16	2.04285e-15	yes	CDW99113	-	-	-	-	-	-	-	-
SSCI69660.1	162	58	6.33	3.04	-1.05813	9.76004e-07	2.45874e-06	yes	CDW99115	related to 4-coumarate--CoA ligase 1 [Sporisorium reilianum SRZ2]	-	-	-	-	-	-	-
SSCI69690.1	250	34	12.66	2.31	-2.45431	5.8217e-29	4.34879e-28	yes	CDS01573	-	-	-	-	-	-	-	-
SSCI69900.1	76	15	6.46	1.71	-1.91754	2.05483e-07	5.49065e-07	yes	CDW99128	hypothetical protein [Sporisorium scitamineum]	-	-	-	-	-	-	-
SSCI70010.1	654	166	75.3	25.64	-1.55425	2.64239e-40	2.71084e-39	yes	CDW99135	related to 3-phytase A precursor [Sporisorium reilianum SRZ2]	-	-	-	-	-	-	-
SSCI70020.1	968	180	73.11	18.23	-2.00375	9.86418e-82	2.3624e-80	yes	CDS01586	related to 3-phytase A precursor [Sporisorium reilianum SRZ2]	-	-	-	-	-	-	-
SSCI70050.1	8217	2870	325.45	152.46	-1.09401	3.12966e-205	2.43804e-203	yes	CDS01588	probable isocitrate lyase [Sporisorium reilianum SRZ2]	Metabolism	Global and Overview;Carbohydrate metabolism	ko01100//Metabolic pathways;ko01110//Biosynthesis of secondary metabolites;ko01120//Microbial metabolism in diverse environments;ko01200//Carbon metabolism;ko00630//Glyoxylate and dicarboxylate metabolism	K01637	-	GO:0003824//catalytic activity;GO:0016833//oxo-acid-lyase activity;GO:0016830//carbon-carbon lyase activity;GO:0016829//lyase activity	GO:0044710//single-organism metabolic process;GO:0006082//organic acid metabolic process;GO:0044763//single-organism cellular process;GO:0071704//organic substance metabolic process;GO:0044281//small molecule metabolic process;GO:0008152//metabolic process;GO:0044699//single-organism process;GO:0043436//oxoacid metabolic process;GO:0044237//cellular metabolic process;GO:0009987//cellular process
SSCI70670.1	71	24	8.45	3.83	-1.14161	0.000724993	0.00139926	yes	CDW99156	related to Histidine triad protein [Sporisorium reilianum SRZ2]	-	-	-	-	-	-	-
SSCI71180.1	45	13	9.78	3.79	-1.36764	0.00186826	0.00342225	yes	CDW99177	-	-	-	-	-	-	-	-
SSCI71270.1	11	1	1.33	0.16	-3.05528	0.0117402	0.0192342	yes	CDS01648	related to histone H3 [Sporisorium scitamineum]	-	-	-	-	-	-	-
SSCI71360.1	595	153	56.99	19.65	-1.53618	2.99848e-36	2.77496e-35	yes	CDW99186	hypothetical protein [Sporisorium scitamineum]	-	-	-	-	-	-	-
SSCI71370.1	1022.82	361.32	34.23	16.22	-1.07749	3.0312e-35	2.73039e-34	yes	CDW99187	-	-	-	-	-	-	-	-
SSCI71380.1	735.18	241.68	47.81	21.08	-1.18144	3.71241e-30	2.88884e-29	yes	CDS01652	-	-	-	-	-	-	-	-
SSCI71420.1	18	28	1.33	2.78	1.06366	0.0187608	0.029853	yes	CDS01656	-	-	-	-	-	-	-	-
SSCI71620.1	411	12	10.7	0.42	-4.67108	1.19981e-79	2.77955e-78	yes	CDW99204	-	-	-	-	-	-	-	-
SSCI71700.1	643	110	13.88	3.19	-2.12138	4.83622e-60	8.04787e-59	yes	CDS01662	-	Environmental Information Processing	Signal transduction	ko04011//MAPK signaling pathway - yeast	K11230	-	-	-
SSCI71790.1	48	12	8.79	2.95	-1.57515	0.000468415	0.000920087	yes	CDW99207	related to Iron transport protein 1 [Sporisorium reilianum SRZ2]	-	-	-	-	-	-	-
SSCI71830.1	16769	5404	536.17	231.75	-1.21012	0	0	yes	CDS01671	probable Alpha-glucosidase precursor [Sporisorium reilianum SRZ2]	Metabolism	Carbohydrate metabolism;Global and Overview	ko01100//Metabolic pathways;ko00500//Starch and sucrose metabolism;ko00052//Galactose metabolism	K01187	-	-	-
SSCI71990.1	30	6	2.11	0.57	-1.88821	0.00189492	0.00346928	yes	CDS01679	-	-	-	-	-	-	-	-
SSCI72520.1	6394	17935	269.45	1013.73	1.91158	0	0	yes	CDW99231	related to PUF4-member of the PUF protein family [Sporisorium scitamineum]	-	-	-	-	-	-	-
SSCI72550.1	22	41	2.55	6.37	1.3208	0.000629585	0.00122244	yes	CDS01703	-	-	-	-	-	-	-	-
SSCI72780.1	255	94	55.39	27.39	-1.01598	2.01649e-09	6.21787e-09	yes	CDW99241	probable MDH1-malate dehydrogenase precursor, mitochondrial [Sporisorium reilianum SRZ2]	Metabolism	Global and Overview;Amino acid metabolism;Carbohydrate metabolism	ko01100//Metabolic pathways;ko01110//Biosynthesis of secondary metabolites;ko01130//Biosynthesis of antibiotics;ko01120//Microbial metabolism in diverse environments;ko01200//Carbon metabolism;ko00270//Cysteine and methionine metabolism;ko00620//Pyruvate metabolism;ko00020//Citrate cycle (TCA cycle);ko00630//Glyoxylate and dicarboxylate metabolism	K00026	-	GO:0016614//oxidoreductase activity, acting on CH-OH group of donors;GO:0003824//catalytic activity;GO:0016491//oxidoreductase activity;GO:0016615//malate dehydrogenase activity	GO:0045333//cellular respiration;GO:0044699//single-organism process;GO:0015980//energy derivation by oxidation of organic compounds;GO:0043648//dicarboxylic acid metabolic process;GO:0044710//single-organism metabolic process;GO:0019752//carboxylic acid metabolic process;GO:0055114//oxidation-reduction process;GO:0044237//cellular metabolic process;GO:0005975//carbohydrate metabolic process;GO:0…
SSCI72810.1	36649	7803	2376.06	678.53	-1.80809	0	0	yes	CDW99244	related to 2,5-diketo-D-gluconic acid reductase [Sporisorium reilianum SRZ2]	-	-	-	-	-	-	GO:0008152//metabolic process;GO:0044710//single-organism metabolic process;GO:0044699//single-organism process
SSCI73150.1	251	61	20.9	6.81	-1.61778	1.61934e-17	7.58726e-17	yes	CDW99257	related to glutamic acid decarboxylase [Sporisorium reilianum SRZ2]	Metabolism	Metabolism of other amino acids;Global and Overview;Carbohydrate metabolism;Amino acid metabolism	ko01100//Metabolic pathways;ko01110//Biosynthesis of secondary metabolites;ko01120//Microbial metabolism in diverse environments;ko00250//Alanine, aspartate and glutamate metabolism;ko00650//Butanoate metabolism;ko00410//beta-Alanine metabolism;ko00430//Taurine and hypotaurine metabolism	K01580	-	-	-
SSCI73370.1	8	18	0.7	2.1	1.58496	0.00939996	0.015624	yes	CDS01730	-	-	-	-	-	-	-	-
SSCI73470.1	7	19	0.31	1.13	1.86598	0.00595708	0.0102053	yes	CDW99268	related to siderophore peptide synthetase involved in ferrichromeA biosynthesis [Sporisorium scitamineum]	-	-	-	-	-	-	-
SSCI73650.1	12	52	0.84	4.89	2.54137	7.22558e-10	2.29799e-09	yes	CDS01741	-	-	-	-	-	-	-	-
SSCI73700.1	2202	3366	40.03	82.08	1.03595	3.73618e-126	1.61499e-124	yes	CDW99282	-	-	-	-	-	-	-	-
SSCI74060.1	856	298	76.43	35.69	-1.09862	5.37522e-31	4.24804e-30	yes	CDS01751	-	-	-	-	-	-	-	-
SSCI74080.1	201	28	34.43	6.43	-2.42078	4.21588e-23	2.52485e-22	yes	CDS01752	uncharacterized protein SPSC_00147 [Sporisorium scitamineum]	-	-	-	-	-	-	-
SSCI74110.1	4497	552	343.32	56.52	-2.60272	0	0	yes	CDW99300	related to CTR3-high-affinity copper transporter of the plasma membrane [Sporisorium scitamineum]	-	-	-	-	-	-	-
SSCI74120.1	385	107	16.19	6.04	-1.42248	7.66808e-22	4.3522e-21	yes	CDW99301	uncharacterized protein SPSC_00151 [Sporisorium scitamineum]	-	-	-	-	-	-	-
SSCI74150.1	211	373	10.54	24.98	1.2449	7.21528e-24	4.48283e-23	yes	CDW99304	-	-	-	-	-	-	-	-
SSCI74310.1	212	33	13.37	2.79	-2.26066	1.3828e-22	8.12154e-22	yes	CDS01760	related to 5-carboxyvanillate decarboxylase [Sporisorium reilianum SRZ2]	-	-	-	-	-	-	-
SSCI74400.1	40	8	7.69	2.06	-1.90034	0.000250917	0.000507345	yes	CDW99316	-	-	-	-	-	-	-	-
SSCI74640.1	55	7	2.02	0.34	-2.57075	9.31842e-08	2.54817e-07	yes	CDS01774	hypothetical protein, partial [Sporisorium scitamineum]	-	-	-	-	-	-	-
SSCI74750.1	6504	11710	85.76	207.1	1.27195	0	0	yes	CDW99330	related to YBT1-Vacuolar, ABC protein transporting bile acids [Sporisorium reilianum SRZ2]	-	-	-	-	-	-	-
SSCI74790.1	79	129	7.43	16.28	1.13167	4.72252e-08	1.31699e-07	yes	CDW99333	-	-	-	-	-	-	-	-
SSCI74950.1	146	26	16.81	4.02	-2.06405	1.63225e-14	6.64619e-14	yes	CDW99345	related to HXT5-Hexose transporter with moderate affinity for glucose [Sporisorium scitamineum]	-	-	-	-	GO:0016020//membrane	GO:0005215//transporter activity;GO:0022857//transmembrane transporter activity	GO:0051179//localization;GO:0044699//single-organism process;GO:0006810//transport;GO:1902578//single-organism localization;GO:0051234//establishment of localization;GO:0044765//single-organism transport
SSCI74960.1	656	121	34.56	8.55	-2.01511	3.1627e-57	5.00456e-56	yes	CDS01785	related to HXT5-Hexose transporter with moderate affinity for glucose [Sporisorium scitamineum]	-	-	-	-	-	-	-
SSCI75060.1	229	37	16.14	3.5	-2.20521	1.31028e-23	8.06303e-23	yes	CDS01788	related to Ribonuclease Trv [Sporisorium reilianum SRZ2]	-	-	-	-	-	-	-
SSCI75230.1	7	22	0.33	1.37	2.05364	0.000885647	0.00169273	yes	CDS01796	-	-	-	-	-	-	-	-
SSCI75240.1	828	1488	77.89	187.74	1.26923	5.36665e-86	1.35389e-84	yes	CDS01797	-	-	-	-	-	-	-	-
SSCI75310.1	0	6	0.001	0.71	9.47168	0.0156414	0.0251947	yes	CDW99361	hypothetical protein [Sporisorium scitamineum]	-	-	-	-	-	-	-
SSCI75650.1	5	17	0.36	1.66	2.20511	0.00261354	0.0046988	yes	CDW99376	-	-	-	-	-	-	-	-
SSCI76010.1	76	5	11.2	0.99	-3.49993	6.15439e-13	2.33933e-12	yes	CDS01825	-	-	-	-	-	-	-	-
SSCI76070.1	21	6	4.34	1.66	-1.38651	0.0290618	0.0447187	yes	CDS01827	probable Ugt53a1-UDP-glucose:sterol glucosyltransferase Ugt53A1 [Sporisorium reilianum SRZ2]	-	-	-	-	-	-	-
SSCI76530.1	320	61	12.17	3.11	-1.96834	5.54264e-28	3.98496e-27	yes	CDW99417	related to 4-coumarate-CoA ligase [Sporisorium scitamineum]	-	-	-	-	-	-	-
SSCI76590.1	1665	585	114.03	53.74	-1.08535	3.88541e-55	5.86035e-54	yes	CDW99420	probable GCY1-galactose-induced protein of aldo/keto reductase family [Sporisorium reilianum SRZ2]	Metabolism	Lipid metabolism;Global and Overview	ko01100//Metabolic pathways;ko00561//Glycerolipid metabolism	K18097	-	-	-
SSCI76600.1	23	119	0.44	3.07	2.80266	2.4122e-23	1.47161e-22	yes	CDW99421	-	-	-	-	-	-	-	-
SSCI76700.1	5	19	0.24	1.21	2.3339	0.000916869	0.00175005	yes	CDW99425	uncharacterized protein SPSC_01705 [Sporisorium scitamineum]	-	-	-	-	-	-	-
SSCI76810.1	1846	3228	61.16	143.44	1.22979	3.84469e-165	2.29034e-163	yes	CDS01865	related to PUF4-member of the PUF protein family [Sporisorium scitamineum]	-	-	-	-	-	-	-
SSCI76910.1	8166	12511	290.65	597.26	1.03908	8.13289e-291	1.08781e-288	yes	CDS01870	probable mfs-multidrug-resistance transporter [Sporisorium reilianum SRZ2]	-	-	-	-	-	-	-
SSCI77090.1	151	231	13.48	27.66	1.03698	6.90893e-12	2.4661e-11	yes	CDS01873	related to protein involved in intramitochondrial protein sorting [Sporisorium reilianum SRZ2]	-	-	-	-	-	-	-
SSCI77160.1	254	382	5.89	11.89	1.01341	1.06339e-17	5.04239e-17	yes	CDW99449	-	Cellular Processes	Cell growth and death;Transport and catabolism	ko04113//Meiosis - yeast;ko04139//Regulation of mitophagy - yeast	K09243	-	-	-
SSCI77300.1	271	423	30.7	64.27	1.06591	3.92846e-21	2.17569e-20	yes	CDS01877	uncharacterized protein SPSC_03242 [Sporisorium scitamineum]	-	-	-	-	-	-	-
SSCI77360.1	684	1153	37.08	83.84	1.177	6.53999e-61	1.1118e-59	yes	CDS01881	-	-	-	-	-	-	-	-
SSCI77370.1	450	731	30.69	66.86	1.12337	1.23303e-37	1.18121e-36	yes	CDW99457	hypothetical protein [Sporisorium scitamineum]	-	-	-	-	-	-	-
SSCI77580.1	1309	119	172.38	21.02	-3.03576	1.96444e-174	1.21095e-172	yes	CDW99472	-	-	-	-	-	-	-	-
SSCI77940.1	100	18	5.19	1.25	-2.05381	2.6502e-10	8.59829e-10	yes	CDS01896	uncharacterized protein SPSC_05692 [Sporisorium scitamineum]	-	-	-	-	-	-	-
SSCI78500.1	14	24	2.98	6.85	1.20079	0.0238373	0.0372454	yes	CDS01928	related to LYS2-alpha aminoadipate reductase [Sporisorium scitamineum]	-	-	-	-	-	-	-
SSCI78560.1	13	27	0.38	1.06	1.47999	0.0043629	0.00759356	yes	CDW99519	related to Alpha-L-arabinofuranosidase I precursor [Sporisorium scitamineum]	Metabolism	Carbohydrate metabolism	ko00520//Amino sugar and nucleotide sugar metabolism	K01209	-	-	-
SSCI78640.1	23	53	2.26	7	1.63103	4.37252e-06	1.04472e-05	yes	CDS01931	uncharacterized protein SPSC_03081 [Sporisorium scitamineum]	-	-	-	-	-	-	-
SSCI78660.1	2743	5025	144.49	355.03	1.29697	3.29287e-252	3.43282e-250	yes	CDS01933	related to MAP1-methionine aminopeptidase [Sporisorium reilianum SRZ2]	-	-	-	-	-	GO:0003824//catalytic activity;GO:0016787//hydrolase activity;GO:0008233//peptidase activity	-
SSCI78720.1	1608	2521	127.86	268.85	1.07224	1.05067e-106	3.51329e-105	yes	CDW99528	related to TAE1-AdoMet-dependent proline methyltransferase [Sporisorium scitamineum]	-	-	-	-	-	-	-
SSCI78730.1	283	436	36.36	75.13	1.04704	5.35264e-21	2.94832e-20	yes	CDS01938	-	-	-	-	-	-	-	-
SSCI78760.1	181	554	20.73	85.09	2.03727	2.20486e-69	4.30586e-68	yes	CDS01940	related to carbonyl reductase [Sporisorium reilianum SRZ2]	Metabolism	Lipid metabolism;Global and Overview	ko01100//Metabolic pathways;ko00590//Arachidonic acid metabolism	K00079	-	-	-
SSCI78770.1	892	1334	39.08	78.38	1.00406	1.49746e-53	2.17086e-52	yes	CDS01941	related to OMA1-Metalloendopeptidase of the mitochondrial inner membrane [Sporisorium reilianum SRZ2]	-	-	-	-	-	-	-
SSCI79030.1	2262	3470	121.28	249.53	1.04087	2.97582e-130	1.33517e-128	yes	CDW99541	related to Graves disease carrier protein [Sporisorium reilianum SRZ2]	-	-	-	-	-	-	-
SSCI79080.1	4243	6988	205.05	452.96	1.14341	5.3274e-251	5.39514e-249	yes	CDW99543	related to adenosine deaminase [Sporisorium reilianum SRZ2]	Metabolism	Nucleotide metabolism;Global and Overview	ko01100//Metabolic pathways;ko00230//Purine metabolism	K19572	-	-	-
SSCI79200.1	883	327	55.87	27.75	-1.00959	5.01003e-28	3.60936e-27	yes	CDS01962	related to peroxisomal membrane protein PMP47B [Sporisorium reilianum SRZ2]	Cellular Processes	Transport and catabolism	ko04146//Peroxisome	K13354	-	-	-
SSCI79260.1	13	23	1.73	4.1	1.24485	0.0201872	0.031915	yes	CDS01967	-	-	-	-	-	-	-	-
SSCI79270.1	104	159	6.87	14.09	1.03629	1.6058e-08	4.65964e-08	yes	CDW99549	-	-	-	-	-	-	-	-
SSCI79440.1	1082	1955	39.79	96.42	1.27693	3.7776e-110	1.35249e-108	yes	CDW99561	-	-	-	-	-	-	-	-
SSCI79660.1	2018	3112	84.37	174.5	1.04843	2.61835e-121	1.08546e-119	yes	CDS01979	related to REI1-cytoplasmic pre-60S factor [Sporisorium scitamineum]	-	-	-	-	-	-	-
SSCI79770.1	3933	1096	306.17	114.44	-1.41974	5.16933e-186	3.4248e-184	yes	CDS01988	-	-	-	-	-	-	-	-
SSCI80000.1	311	57	28.25	6.94	-2.02524	2.88581e-28	2.10468e-27	yes	CDW99579	-	-	-	-	-	-	-	-
SSCI80120.1	791	253	36.39	15.61	-1.22107	8.31358e-34	7.20476e-33	yes	CDW99583	related to Sulfite oxidase [Sporisorium reilianum SRZ2]	Metabolism	Global and Overview;Energy metabolism	ko01100//Metabolic pathways;ko01120//Microbial metabolism in diverse environments;ko00920//Sulfur metabolism	K00387	-	-	-
SSCI80160.1	870	43	67.73	4.49	-3.91501	7.99842e-147	4.02133e-145	yes	CDW99587	related to oxidoreductase [Sporisorium reilianum SRZ2]	-	-	-	-	-	-	-
SSCI80170.1	807	115	48.58	9.29	-2.38661	2.52515e-85	6.28097e-84	yes	CDS02012	related to ferric reductase [Sporisorium reilianum SRZ2]	-	-	-	-	-	-	-
SSCI80180.1	28	4	5.67	1.09	-2.37902	0.000328077	0.000655507	yes	CDW99588	related to ferric reductase [Sporisorium reilianum SRZ2]	-	-	-	-	-	-	-
SSCI80290.1	4769	1264	94.62	33.64	-1.49197	2.17984e-235	1.93161e-233	yes	CDS02013	probable AMS1-alpha-mannosidase [Sporisorium reilianum SRZ2]	Metabolism	Glycan biosynthesis and metabolism	ko00511//Other glycan degradation	K01191	-	-	-
SSCI80550.1	1767	340	86.59	22.35	-1.95393	5.04765e-138	2.40153e-136	yes	CDW99611	-	-	-	-	-	-	-	-
SSCI80660.1	925	202	41.65	12.2	-1.77144	1.82398e-66	3.40268e-65	yes	CDS02032	-	-	-	-	-	-	-	-
SSCI81070.1	268	11	57.62	3.17	-4.18401	4.25108e-49	5.38141e-48	yes	CDW99639	probable Hmp1-Mismatch base pair and cruciform DNA recognition protein [Sporisorium reilianum SRZ2]	-	-	-	-	-	-	-
SSCI81330.1	585	1249	22.01	63.03	1.51788	5.19747e-97	1.5352e-95	yes	CDW99648	related to Monocarboxylate transporter 1 [Sporisorium reilianum SRZ2]	-	-	-	-	-	-	-
SSCI81440.1	23	1	3.46	0.2	-4.1127	6.66138e-05	0.000142925	yes	CDS02061	-	-	-	-	-	-	-	-
SSCI81700.1	93	33	18.31	8.72	-1.07023	0.000188029	0.000385687	yes	CDW99663	hypothetical protein, partial [Sporisorium scitamineum]	-	-	-	-	-	-	-
SSCI81870.1	564	210	69.5	34.71	-1.00166	1.71855e-18	8.48973e-18	yes	CDS02085	related to NSP1-nuclear pore protein [Sporisorium scitamineum]	-	-	-	-	-	-	-
SSCI82000.1	932	1453	50.35	105.29	1.0643	1.92459e-63	3.39388e-62	yes	CDS02093	related to Malic acid transport protein [Sporisorium scitamineum]	-	-	-	-	-	-	-
SSCI82270.1	1482	540	138.17	67.53	-1.03284	6.05018e-46	7.16023e-45	yes	CDS02107	-	-	-	-	-	-	-	-
SSCI82330.1	104	238	9.7	29.76	1.61732	7.54084e-23	4.47714e-22	yes	CDW99689	-	-	-	-	-	-	-	-
SSCI82410.1	18	0	5.2	0.001	-12.3443	3.07011e-05	6.8055e-05	yes	CDW99693	-	-	-	-	-	-	-	-
SSCI82460.1	4262	7732	137.95	335.66	1.28286	0	0	yes	CDW99695	related to acetylornithine aminotransferase precursor [Sporisorium reilianum SRZ2]	Metabolism	Global and Overview;Amino acid metabolism	ko01100//Metabolic pathways;ko01110//Biosynthesis of secondary metabolites;ko01130//Biosynthesis of antibiotics;ko01230//Biosynthesis of amino acids;ko01210//2-Oxocarboxylic acid metabolism;ko00220//Arginine biosynthesis	K00818	-	-	-
SSCI82560.1	56	18	6.94	2.99	-1.21479	0.00185416	0.00339817	yes	CDW99703	uncharacterized protein SPSC_06350 [Sporisorium scitamineum]	-	-	-	-	-	-	-
SSCI82570.1	4	25	0.65	5.48	3.07566	4.71992e-06	1.12431e-05	yes	CDS02115	-	-	-	-	-	-	-	-
SSCI82890.1	10898	3300	359.36	145.95	-1.29996	0	0	yes	CDW99714	probable PTR2-Di-and tripeptide permease [Sporisorium reilianum SRZ2]	-	-	-	-	GO:0016020//membrane	-	GO:0051234//establishment of localization;GO:0051179//localization;GO:0006810//transport
SSCI82920.1	2	27	0.09	1.63	4.1788	3.04139e-08	8.64491e-08	yes	CDW99717	uncharacterized protein SPSC_03436 [Sporisorium scitamineum]	-	-	-	-	-	-	-
SSCI83020.1	31	54	2.55	5.96	1.22482	0.000230667	0.000468539	yes	CDW99722	uncharacterized protein SPSC_03427 [Sporisorium scitamineum]	-	-	-	-	-	-	-
SSCI83690.1	2	19	0.5	6.39	3.67582	1.10723e-05	2.56173e-05	yes	CDW99745	related to transposases [Sporisorium reilianum SRZ2]	-	-	-	-	-	-	-
SSCI83700.1	51232	5349	2732.9	382.71	-2.83611	0	0	yes	CDW99746	related to pepsin precursor (aspartate protease) [Sporisorium reilianum SRZ2]	-	-	-	-	-	-	-
SSCI83780.1	686	196	80.3	30.77	-1.38388	1.41607e-35	1.2903e-34	yes	CDS02176	-	-	-	-	-	-	-	-
SSCI83890.1	179	55	19.05	7.85	-1.27903	1.45169e-09	4.52156e-09	yes	CDS02182	related to YBT1-Vacuolar, full-size ABC protein transporting bile acids [Sporisorium reilianum SRZ2]	-	-	-	-	-	-	-
SSCI83900.1	13	1	2.69	0.28	-3.26411	0.0034275	0.0060668	yes	CDW99754	related to YBT1-Vacuolar, full-size ABC protein transporting bile acids [Sporisorium reilianum SRZ2]	-	-	-	-	-	-	-
SSCI84010.1	79	21	3.36	1.2	-1.48543	8.44718e-06	1.97565e-05	yes	CDS02193	-	-	-	-	-	-	-	-
SSCI84080.1	889	47	73.75	5.23	-3.81776	2.97827e-147	1.51892e-145	yes	CDW99757	related to DAL5-Allantoate and ureidosuccinate permease [Sporisorium scitamineum]	-	-	-	-	-	-	-
SSCI84160.1	431	110	19.61	6.71	-1.5472	4.35443e-27	3.02633e-26	yes	CDS02201	related to O-methyltransferase [Sporisorium reilianum SRZ2]	-	-	-	-	-	-	-
SSCI84220.1	4996	12998	226.87	791.68	1.80305	0	0	yes	CDS02205	related to flavin oxidoreductase [Sporisorium reilianum SRZ2]	-	-	-	-	-	-	-
SSCI84230.1	910	257	55.26	20.93	-1.40066	2.8221e-47	3.45525e-46	yes	CDS02206	related to quinone reductase [Sporisorium reilianum SRZ2]	-	-	-	-	-	-	-
SSCI84330.1	50	13	6.39	2.23	-1.51877	0.000401804	0.000795862	yes	CDW99762	hypothetical protein [Sporisorium scitamineum]	-	-	-	-	-	-	-
SSCI84480.1	18	73	1.01	5.5	2.44508	8.11744e-13	3.04952e-12	yes	CDW99769	-	-	-	-	-	-	-	-
SSCI84530.1	1221	1912	75.97	159.55	1.07051	1.28754e-84	3.15827e-83	yes	CDS02220	-	-	-	-	-	-	-	-
SSCI84590.1	0	39	0.001	8.89	13.118	4.74709e-13	1.81413e-12	yes	CDS02221	related to transposases [Sporisorium reilianum SRZ2]	-	-	-	-	-	-	-
SSCI84700.1	270	62	17.89	5.51	-1.69903	3.50265e-20	1.86414e-19	yes	CDW99780	-	-	-	-	-	-	-	-
SSCI84720.1	286	93	20.64	9	-1.19745	4.22701e-13	1.61974e-12	yes	CDW99782	probable TEM1-GTP-binding protein of the RAS superfamily [Sporisorium reilianum SRZ2]	Cellular Processes	Cell growth and death	ko04111//Cell cycle - yeast	K06682	-	-	-
SSCI84940.1	1932	683	129.23	61.28	-1.07645	5.0601e-62	8.72774e-61	yes	CDS02230	-	-	-	-	-	-	-	-
SSCI85030.1	50	78	2.83	5.93	1.06723	7.10683e-05	0.000151977	yes	CDW99796	hypothetical protein [Sporisorium scitamineum]	-	-	-	-	-	-	-
SSCI85300.1	954	259	68.61	24.98	-1.45765	3.87302e-52	5.36246e-51	yes	CDW99811	related to Opsin-1 [Sporisorium reilianum SRZ2]	-	-	-	-	-	-	-
SSCI85340.1	915	329	88.85	42.85	-1.05208	8.06809e-31	6.34791e-30	yes	CDW99814	probable DAL5-Allantoate and ureidosuccinate permease [Sporisorium reilianum SRZ2]	-	-	-	-	-	-	-
SSCI85460.1	3889	385	132.17	17.55	-2.91285	0	0	yes	CDW99821	related to ferric reductase [Sporisorium reilianum SRZ2]	-	-	-	-	-	-	-
SSCI85480.1	674	99	76.35	15.04	-2.34382	3.07487e-70	6.07179e-69	yes	CDS02247	-	-	-	-	-	-	-	-
SSCI85630.1	187	44	9.95	3.14	-1.66393	7.8946e-14	3.12478e-13	yes	CDW99826	probable Rds1 protein [Sporisorium reilianum SRZ2]	-	-	-	-	-	-	-
SSCI85730.1	385	129	22.53	10.13	-1.15321	2.89658e-16	1.29306e-15	yes	CDS02264	probable Tartrate dehydrogenase [Sporisorium reilianum SRZ2]	-	-	-	-	-	GO:0005488//binding;GO:0097159//organic cyclic compound binding;GO:0036094//small molecule binding;GO:0000166//nucleotide binding;GO:1901363//heterocyclic compound binding;GO:0016491//oxidoreductase activity;GO:0003824//catalytic activity;GO:1901265//nucleoside phosphate binding;GO:0016614//oxidoreductase activity, acting on CH-OH group of donors	GO:0044699//single-organism process;GO:0044710//single-organism metabolic process;GO:0008152//metabolic process
SSCI85820.1	1206	339	117.64	44.35	-1.40737	2.71435e-61	4.62548e-60	yes	CDW99834	probable GCY1-galactose-induced protein of aldo/keto reductase family [Sporisorium reilianum SRZ2]	Metabolism	Global and Overview;Lipid metabolism	ko01100//Metabolic pathways;ko00561//Glycerolipid metabolism	K18097	-	GO:0016614//oxidoreductase activity, acting on CH-OH group of donors;GO:0016491//oxidoreductase activity;GO:0016616//oxidoreductase activity, acting on the CH-OH group of donors, NAD or NADP as acceptor;GO:0003824//catalytic activity	GO:0044710//single-organism metabolic process;GO:0008152//metabolic process;GO:0044699//single-organism process
SSCI85920.1	0	18	0.001	0.86	9.74819	1.92554e-06	4.73963e-06	yes	CDW99837	hypothetical protein [Sporisorium scitamineum]	-	-	-	-	-	-	-
SSCI86020.1	845	218	30.02	10.39	-1.53073	6.42703e-50	8.40612e-49	yes	CDW99844	-	-	-	-	-	-	-	-
SSCI86030.1	128	27	15.68	4.44	-1.82029	4.85709e-11	1.6404e-10	yes	CDS02274	-	-	-	-	-	-	-	-
SSCI86440.1	735	172	43.75	13.73	-1.67195	1.18574e-49	1.5311e-48	yes	CDS02285	-	-	-	-	-	-	-	-
SSCI86540.1	51	16	7.79	3.28	-1.24793	0.00158952	0.00294326	yes	CDW99868	related to enoyl-CoA hydratase [Sporisorium reilianum SRZ2]	-	-	-	-	-	-	-
SSCI86550.1	43	7	6.52	1.42	-2.19898	2.54233e-05	5.67819e-05	yes	CDS02292	related to enoyl-CoA hydratase [Sporisorium reilianum SRZ2]	-	-	-	-	-	-	-
SSCI86690.1	268	29	14.98	2.17	-2.78727	4.80528e-35	4.29026e-34	yes	CDW99872	related to Zinc finger protein [Sporisorium reilianum SRZ2]	-	-	-	-	-	-	-
SSCI86730.1	427	104	25.63	8.37	-1.61453	1.49276e-28	1.10002e-27	yes	CDW99875	-	-	-	-	-	-	-	-
SSCI87000.1	38	13	4.21	1.93	-1.12522	0.0214513	0.0337555	yes	CDW99882	-	-	-	-	-	-	-	-
SSCI87210.1	22	62	1.63	6.17	1.9204	2.22199e-08	6.37463e-08	yes	CDS02323	probable sterol delta 5,6-desaturase [Sporisorium reilianum SRZ2]	Metabolism	Global and Overview;Lipid metabolism	ko01100//Metabolic pathways;ko01110//Biosynthesis of secondary metabolites;ko01130//Biosynthesis of antibiotics;ko00100//Steroid biosynthesis	K00227	-	-	-
XLOC_000093	21	3	4.47	0.86	-2.37787	0.00261354	0.0046988	yes	-	acetoacetyl-CoA thiolase [Sporisorium scitamineum]	Metabolism	Amino acid metabolism;Carbohydrate metabolism;Global and Overview;Metabolism of terpenoids and polyketides;Lipid metabolism	ko01100//Metabolic pathways;ko01110//Biosynthesis of secondary metabolites;ko01130//Biosynthesis of antibiotics;ko01120//Microbial metabolism in diverse environments;ko01200//Carbon metabolism;ko00280//Valine, leucine and isoleucine degradation;ko00620//Pyruvate metabolism;ko00380//Tryptophan metabolism;ko00310//Lysine degradation;ko00071//Fatty acid degradation;ko01212//Fatty acid metabolism;ko0…	K00626	-	GO:0016746//transferase activity, transferring acyl groups;GO:0003824//catalytic activity;GO:0016740//transferase activity	-
XLOC_000197	108	173	4.33	9.31	1.10441	4.46568e-10	1.43375e-09	yes	-	-	-	-	-	-	-	-	-
XLOC_000216	12	163	0.74	13.51	4.19036	1.22776e-45	1.45059e-44	yes	-	-	-	-	-	-	-	-	-
XLOC_000490	5	24	0.28	1.82	2.70044	3.43905e-05	7.58775e-05	yes	-	-	-	-	-	-	-	-	-
XLOC_000914	5	50	0.21	2.88	3.77761	1.27408e-13	4.98453e-13	yes	-	-	-	-	-	-	-	-	-
XLOC_001522	2549	350	67.62	12.45	-2.4413	1.64992e-253	1.77217e-251	yes	-	-	-	-	-	-	-	-	-
XLOC_001839	235	62	15.33	5.42	-1.49999	5.29915e-15	2.20197e-14	yes	-	-	-	-	-	-	-	-	-
XLOC_002133	13	150	0.31	4.82	3.95869	2.87166e-39	2.85515e-38	yes	-	related to white collar 1 protein [Ustilago bromivora]	Metabolism	Carbohydrate metabolism;Global and Overview;Metabolism of other amino acids;Energy metabolism	ko01100//Metabolic pathways;ko01120//Microbial metabolism in diverse environments;ko01200//Carbon metabolism;ko00620//Pyruvate metabolism;ko00640//Propanoate metabolism;ko00680//Methane metabolism;ko00430//Taurine and hypotaurine metabolism	K00925	-	-	-
XLOC_002930	64	23	12.26	5.91	-1.05273	0.00304544	0.00542167	yes	-	-	-	-	-	-	-	-	-
XLOC_003136	4	23	0.18	1.4	2.95936	1.54321e-05	3.52101e-05	yes	-	-	-	-	-	-	-	-	-
XLOC_003297	951	248	116.28	40.67	-1.51557	3.67694e-55	5.56963e-54	yes	PRA2	probable Pheromone receptor a2 [Sporisorium scitamineum]	Environmental Information Processing	Signal transduction	ko04011//MAPK signaling pathway - yeast	K04627	GO:0016020//membrane	GO:0016503//pheromone receptor activity;GO:0004888//transmembrane signaling receptor activity;GO:0004872//receptor activity;GO:0038023//signaling receptor activity;GO:0004932//mating-type factor pheromone receptor activity;GO:0008528//G-protein coupled peptide receptor activity;GO:0004930//G-protein coupled receptor activity;GO:0001653//peptide receptor activity;GO:0004871//signal transducer acti…	GO:0065007//biological regulation;GO:0044763//single-organism cellular process;GO:0009987//cellular process;GO:0023052//signaling;GO:0007165//signal transduction;GO:0007154//cell communication;GO:0044700//single organism signaling;GO:0050794//regulation of cellular process;GO:0050896//response to stimulus;GO:0044699//single-organism process;GO:0051716//cellular response to stimulus;GO:0050789//re…
XLOC_003303	151	20	25.39	4.51	-2.49306	3.95802e-18	1.92445e-17	yes	-	Rga2 protein [Sporisorium scitamineum]	-	-	-	-	-	-	-
XLOC_003305	316	87	36.19	13.36	-1.43767	1.7275e-18	8.52211e-18	yes	-	rba1 protein [Sporisorium reilianum]	-	-	-	-	-	-	-
XLOC_003397	0	8.19	0.001	0.68	9.40939	0.00391328	0.00685647	yes	-	-	-	-	-	-	-	-	-
XLOC_003414	1	25	0.1	3.4	5.08746	7.59254e-09	2.24827e-08	yes	-	related to N6-hydroxylysine acetyl transferase [Sporisorium scitamineum]	-	-	-	-	-	-	-
XLOC_004028	129	40	21.8	9.07	-1.26515	4.22819e-07	1.10076e-06	yes	-	-	-	-	-	-	-	-	-
XLOC_004062	0	37	0.001	2.71	11.4041	1.89119e-12	6.96448e-12	yes	-	-	-	-	-	-	-	-	-
XLOC_004538	10	0	2.11	0.001	-11.043	0.00391328	0.00685647	yes	-	related to ECI1-delta3-cis-delta2-trans-enoyl-CoA isomerase [Sporisorium scitamineum]	Cellular Processes;Metabolism	Transport and catabolism;Lipid metabolism	ko04146//Peroxisome;ko00071//Fatty acid degradation	K13239	-	-	-
XLOC_004663	8	45	0.25	1.87	2.90304	1.06768e-09	3.35942e-09	yes	-	-	-	-	-	-	-	-	-
XLOC_004829	65	20	5.02	2.07	-1.27806	0.000326098	0.000652289	yes	-	related to RNA-directed RNA polymerase [Sporisorium scitamineum]	-	-	-	-	-	-	-
XLOC_004851	0	53	0.001	4.81	12.2318	7.53498e-18	3.60671e-17	yes	-	related to RNA-binding protein [Sporisorium scitamineum]	-	-	-	-	-	-	-
XLOC_005381	20	80	1.23	6.57	2.41724	6.44268e-14	2.56585e-13	yes	-	-	-	-	-	-	-	-	-
XLOC_005541	58	435	1.35	13.58	3.33045	1.1782e-96	3.45136e-95	yes	-	-	-	-	-	-	-	-	-
XLOC_005557	38	6	2.37	0.5	-2.24489	6.99188e-05	0.000149601	yes	-	-	-	-	-	-	-	-	-
XLOC_005585	12	51	1.34	7.67	2.51699	1.25169e-09	3.91928e-09	yes	-	-	-	-	-	-	-	-	-
XLOC_005615	87	177	3.06	8.36	1.44997	4.83811e-15	2.01749e-14	yes	-	related to Co-chaperone protein HscB, mitochondrial precursor [Sporisorium scitamineum]	-	-	-	-	-	-	-
XLOC_005698	2	24	0.21	3.45	4.03814	2.19611e-07	5.85052e-07	yes	-	-	-	-	-	-	-	-	-
XLOC_005760	251	402	38.6	82.93	1.10329	2.85479e-21	1.58851e-20	yes	-	-	-	-	-	-	-	-	-
XLOC_005972	11	42	1.06	5.4	2.3489	8.37426e-08	2.2983e-07	yes	-	uncharacterized protein SPSC_01458 [Sporisorium scitamineum]	-	-	-	-	-	-	-
XLOC_006097	0	36	0.001	2.56	11.3219	3.77503e-12	1.36606e-11	yes	-	-	-	-	-	-	-	-	-
XLOC_006203	23	282	0.78	12.79	4.0354	8.21213e-75	1.74299e-73	yes	-	-	-	-	-	-	-	-	-
XLOC_006212	822	1322	81.83	176.51	1.10905	1.58392e-62	2.74534e-61	yes	-	hypothetical protein PHSY_007024 [Pseudozyma hubeiensis SY62]	-	-	-	-	-	-	-
XLOC_006996	223	29	32.41	5.65	-2.52012	1.54479e-26	1.05399e-25	yes	PXG1	related to calcium-binding protein caleosin [Ustilago bromivora]	-	-	-	-	-	-	-
XLOC_007085	61	225	1.3	6.43	2.30631	1.30463e-34	1.15752e-33	yes	-	-	-	-	-	-	-	-	-
XLOC_007229	7	20	0.34	1.31	1.94596	0.00374236	0.0065863	yes	-	-	-	-	-	-	-	-	-
XLOC_007268	39	427	1.45	21.26	3.87402	1.74031e-108	6.07739e-107	yes	-	-	-	-	-	-	-	-	-
XLOC_007298	45	86	1.2	3.08	1.3599	2.39884e-07	6.37145e-07	yes	-	related to Reverse transcriptase [Sporisorium scitamineum]	-	-	-	-	-	-	-
XLOC_008043	203	33	5.2	1.13	-2.20219	6.34651e-21	3.48493e-20	yes	-	glycoside hydrolase family 115 protein [Melanopsichium pennsylvanicum 4]	-	-	-	-	-	-	-
XLOC_008166	234	75	27.91	12	-1.21775	2.91334e-11	9.99162e-11	yes	-	-	-	-	-	-	-	-	-
XLOC_008181	1146	144	72.85	7.47	-3.28575	5.28785e-129	2.3283e-127	yes	SPCC417.10	related to DAL5-Allantoate and ureidosuccinate permease [Sporisorium scitamineum]	-	-	-	-	-	-	-
XLOC_008188	14	28	0.89	2.39	1.42513	0.00193496	0.00353711	yes	-	-	-	-	-	-	-	-	-
XLOC_008478	20	1	4.55	0.3	-3.92283	0.000404902	0.000800879	yes	-	-	-	-	-	-	-	-	-

## Sheet: ControlvsT-2.genes.filter.annot
id	CK-2_count	T-2_count	CK-2_fpkm	T-2_fpkm	log2(FC)	Pvalue	FDR	significant	Symbol	Description	KEGG_A_class	KEGG_B_class	Pathway	K_ID	GO Component	GO Function	GO Process
SSCI00060.1	50562	14454	4054.38	1198.76	-1.75794	0	0	yes	CDR98495	probable thiamine biosynthesis protein nmt1 [Sporisorium reilianum SRZ2]	Metabolism	Global and Overview;Metabolism of cofactors and vitamins	ko01100//Metabolic pathways;ko00730//Thiamine metabolism	K18278	-	-	-
SSCI00340.1	300	1730	13	77.56	2.5768	6.60536e-233	1.13709e-230	yes	CDW93684	probable GTP-binding protein 1 [Sporisorium reilianum SRZ2]	-	-	-	-	-	-	-
SSCI00350.1	316	672	28.87	63.49	1.13696	1.54987e-31	1.93269e-30	yes	CDW93685	-	-	-	-	-	-	-	-
SSCI00460.1	6	18	3.15	9.77	1.63301	0.0227353	0.0416038	yes	CDW93713	hypothetical protein [Sporisorium scitamineum]	-	-	-	-	-	-	-
SSCI01380.1	22	7	4.05	1.33	-1.6065	0.00817489	0.0164102	yes	CDW93983	-	-	-	-	-	-	-	-
SSCI01480.1	17	4	5.01	1.22	-2.03793	0.00722652	0.0146861	yes	CDR98543	related to YSR3-dihydrosphingosine-1-phosphate phosphatase [Sporisorium reilianum SRZ2]	-	-	-	-	-	-	-
SSCI01810.1	3287	1405	260.68	115.24	-1.17764	9.29707e-135	6.98071e-133	yes	CDR98558	related to endo-polygalacturonase [Sporisorium reilianum SRZ2]	-	-	-	-	-	-	-
SSCI01970.1	1973	683	133.38	47.76	-1.48167	8.6225e-120	5.24635e-118	yes	CDR98565	hypothetical protein [Sporisorium scitamineum]	-	-	-	-	-	-	-
SSCI01980.1	152	334	25.51	57.98	1.18449	1.07068e-17	8.05639e-17	yes	CDW94126	related to endo-1,3(4)-beta-glucanase [Sporisorium reilianum SRZ2]	-	-	-	-	-	-	-
SSCI01990.1	415	908	56.24	127.28	1.17834	1.17575e-43	2.00445e-42	yes	CDR98566	related to endo-1,3(4)-beta-glucanase [Sporisorium reilianum SRZ2]	-	-	-	-	-	-	-
SSCI02130.1	20	4	9.02	1.87	-2.27009	0.0015534	0.00356781	yes	CDW94177	related to QCR10-ubiquinol--cytochrome-c reductase 8.5 kDa subunit [Sporisorium reilianum SRZ2]	Metabolism	Global and Overview;Energy metabolism	ko01100//Metabolic pathways;ko00190//Oxidative phosphorylation	K00420	-	-	-
SSCI02200.1	4	20	0.22	1.14	2.37346	0.0015534	0.00356781	yes	CDR98575	probable aldehyde dehydrogenase [Sporisorium reilianum SRZ2]	Metabolism	Metabolism of other amino acids;Global and Overview;Lipid metabolism;Carbohydrate metabolism;Amino acid metabolism	ko01100//Metabolic pathways;ko01110//Biosynthesis of secondary metabolites;ko01130//Biosynthesis of antibiotics;ko01120//Microbial metabolism in diverse environments;ko00010//Glycolysis / Gluconeogenesis;ko00280//Valine, leucine and isoleucine degradation;ko00620//Pyruvate metabolism;ko00330//Arginine and proline metabolism;ko00380//Tryptophan metabolism;ko00310//Lysine degradation;ko00071//Fatty…	K00128	-	-	-
SSCI02440.1	168	769	11.12	52.66	2.24355	5.78391e-93	2.51993e-91	yes	CDR98586	probable glutathione-dependent formaldehyde dehydrogenase [Sporisorium reilianum SRZ2]	-	-	-	-	-	-	-
SSCI02560.1	2831	5825	52.42	111.56	1.08963	4.41648e-186	5.11008e-184	yes	CDW94281	related to ATP-binding multidrug cassette transport protein [Sporisorium scitamineum]	-	-	-	-	-	-	-
SSCI02780.1	784	214	43.86	12.38	-1.82489	1.7558e-69	5.18513e-68	yes	CDW94330	hypothetical protein [Sporisorium scitamineum]	-	-	-	-	-	-	-
SSCI02840.1	2381	835	122.74	44.52	-1.46308	2.20798e-138	1.73155e-136	yes	CDW94350	MAP kinase [Sporisorium reilianum SRZ2]	-	-	-	-	-	-	-
SSCI02860.1	554	79	21.04	3.1	-2.76279	5.12704e-83	1.83689e-81	yes	CDW94355	-	-	-	-	-	-	-	-
SSCI02970.1	13	31	0.96	2.37	1.30378	0.00963779	0.0191077	yes	CDR98605	-	-	-	-	-	-	-	-
SSCI02980.1	22	4	1.35	0.25	-2.43296	0.000537698	0.00131773	yes	CDR98606	related to Alpha-N-acetylgalactosaminidase precursor [Sporisorium reilianum SRZ2]	Metabolism	Lipid metabolism;Glycan biosynthesis and metabolism;Carbohydrate metabolism	ko00561//Glycerolipid metabolism;ko00052//Galactose metabolism;ko00600//Sphingolipid metabolism;ko00603//Glycosphingolipid biosynthesis - globo series	K07407	-	-	-
SSCI02990.1	28	11	2.72	1.11	-1.29305	0.00954372	0.0189265	yes	CDR98607	-	-	-	-	-	-	-	-
SSCI03010.1	1256	416	194.93	66.78	-1.54547	4.11112e-85	1.54342e-83	yes	CDR98609	-	-	-	-	-	-	-	-
SSCI03020.1	312	1031	31.16	106.51	1.77322	9.46771e-90	3.77532e-88	yes	CDR98610	-	-	-	-	-	-	-	-
SSCI03140.1	2634	274	113.49	12.21	-3.21643	0	0	yes	CDW94429	-	-	-	-	-	-	-	-
SSCI03310.1	759	330	50.84	22.86	-1.15314	1.13193e-34	1.55432e-33	yes	CDR98628	-	Metabolism	Global and Overview;Carbohydrate metabolism	ko01100//Metabolic pathways;ko00040//Pentose and glucuronate interconversions	K18106	-	-	-
SSCI03570.1	354	107	20.48	6.4	-1.67807	2.03817e-29	2.35826e-28	yes	CDR98639	related to Cytochrome P450 4F8 [Sporisorium reilianum SRZ2]	-	-	-	-	-	-	-
SSCI03590.1	106	293	2.72	7.77	1.51431	3.21683e-22	2.9183e-21	yes	CDR98641	related to Ca2+-transporting ATPase [Sporisorium reilianum SRZ2]	-	-	-	-	-	-	-
SSCI03600.1	36	2	12.99	0.75	-4.11437	5.55254e-09	2.34529e-08	yes	CDR98642	related to HSP12-heat shock protein [Sporisorium reilianum SRZ2]	-	-	-	-	-	-	-
SSCI03840.1	133	653	14.77	74.99	2.34403	4.09504e-84	1.5212e-82	yes	CDR98660	-	-	-	-	-	-	-	-
SSCI03970.1	723	237	44.98	15.25	-1.56047	6.60871e-52	1.43081e-50	yes	CDW94601	probable EXG1-exo-beta-1,3-glucanase (I/II), major isoform [Sporisorium reilianum SRZ2]	Metabolism	Carbohydrate metabolism	ko00500//Starch and sucrose metabolism	K01210	-	-	-
SSCI04320.1	19	39	1.24	2.63	1.08472	0.00873873	0.0174527	yes	CDR98680	-	-	-	-	-	-	-	-
SSCI04420.1	3384	7371	161.2	363.16	1.17175	1.21772e-247	2.20376e-245	yes	CDR98688	probable STI1-Hsp90 cochaperone [Sporisorium reilianum SRZ2]	-	-	-	-	-	-	-
SSCI04520.1	387	124	33.45	11.08	-1.59405	5.47287e-30	6.43792e-29	yes	CDR98698	hypothetical protein [Sporisorium scitamineum]	-	-	-	-	-	-	-
SSCI04530.1	347	85	29.64	7.51	-1.98066	4.02579e-36	5.70562e-35	yes	CDR98699	hypothetical protein [Sporisorium scitamineum]	-	-	-	-	-	-	-
SSCI04970.1	1818	790	87.03	39.12	-1.15361	1.31389e-75	4.25385e-74	yes	CDR98713	uncharacterized protein SPSC_05954 [Sporisorium scitamineum]	-	-	-	-	-	-	-
SSCI05040.1	6	21	0.63	2.3	1.86821	0.00595708	0.0122723	yes	CDW94842	related to transposases [Sporisorium scitamineum]	-	-	-	-	-	-	-
SSCI05090.1	310	623	13.24	27.52	1.05558	4.47017e-26	4.56591e-25	yes	CDW94848	-	-	-	-	-	-	-	-
SSCI05520.1	1155	3552	71.86	228.56	1.66931	1.15586e-267	2.33087e-265	yes	CDW94999	related to TNA1-high affinity nicotinic acid plasma membrane permease [Sporisorium scitamineum]	-	-	-	-	-	-	-
SSCI05600.1	31	72	7.52	18.06	1.26399	2.84621e-05	8.31824e-05	yes	CDR98740	hypothetical protein, partial [Sporisorium scitamineum]	-	-	-	-	-	-	-
SSCI05770.1	13	33	0.67	1.76	1.39334	0.00457933	0.00963365	yes	CDW95051	related to Benzoate 4-monooxygenase [Sporisorium reilianum SRZ2]	-	-	-	-	-	-	-
SSCI05960.1	346	120	55.18	19.79	-1.47937	3.01358e-24	2.91767e-23	yes	CDR98766	related to 3-phytase A precursor [Sporisorium reilianum SRZ2]	-	-	-	-	-	-	-
SSCI05970.1	1072	460	83.41	37.02	-1.17192	1.68347e-48	3.31898e-47	yes	CDW95078	related to 3-phytase A precursor [Sporisorium reilianum SRZ2]	-	-	-	-	-	-	-
SSCI06090.1	98	212	8.79	19.66	1.16133	1.77741e-11	9.0643e-11	yes	CDR98769	probable mfs-multidrug-resistance transporter [Sporisorium reilianum SRZ2]	-	-	-	-	-	-	-
SSCI06360.1	49	144	5.57	16.93	1.60383	1.3585e-12	7.41551e-12	yes	CDW95168	related to SNF5-component of SWI/SNF transcription activator complex [Sporisorium reilianum SRZ2]	-	-	-	-	-	-	-
SSCI06440.1	10277	21709	447.24	977.13	1.1275	0	0	yes	CDW95188	probable heat shock protein 80 [Sporisorium reilianum SRZ2]	Genetic Information Processing	Folding, sorting and degradation	ko04141//Protein processing in endoplasmic reticulum	K04079	-	GO:0005488//binding;GO:0005515//protein binding	GO:0071704//organic substance metabolic process;GO:0044267//cellular protein metabolic process;GO:0009987//cellular process;GO:0019538//protein metabolic process;GO:0043170//macromolecule metabolic process;GO:0050896//response to stimulus;GO:0044260//cellular macromolecule metabolic process;GO:0008152//metabolic process;GO:0044238//primary metabolic process;GO:0044237//cellular metabolic process
SSCI06740.1	371	841	20.28	47.56	1.22969	1.9045e-43	3.2235e-42	yes	CDW95276	related to multidrug resistant protein [Sporisorium reilianum SRZ2]	-	-	-	-	-	-	-
SSCI06880.1	1012	284	88.26	25.62	-1.78449	8.63587e-86	3.2947e-84	yes	CDW95302	-	-	-	-	-	-	-	-
SSCI06910.1	38	10	4.46	1.21	-1.88204	0.00010027	0.000270841	yes	CDR98803	-	-	-	-	-	-	-	-
SSCI07560.1	685	58	26.76	2.34	-3.5155	3.46609e-128	2.3984e-126	yes	CDW95469	related to Cholinesterase precursor [Sporisorium reilianum SRZ2]	Metabolism	Lipid metabolism	ko00564//Glycerophospholipid metabolism	K01049	-	-	-
SSCI07580.1	13	30	0.61	1.45	1.24917	0.0138181	0.0264162	yes	CDR98827	-	-	-	-	-	-	-	-
SSCI07710.1	0	14	0.001	1.6	10.6439	0.000122627	0.000327592	yes	CDW95503	uncharacterized protein SPSC_02667 [Sporisorium scitamineum]	-	-	-	-	-	-	-
SSCI08150.1	237	587	15.2	38.95	1.35755	3.74223e-36	5.31442e-35	yes	CDW95613	-	-	-	-	-	-	-	-
SSCI08190.1	584	241	48.58	20.74	-1.22795	3.67788e-30	4.40721e-29	yes	CDR98846	-	-	-	-	-	-	-	-
SSCI08390.1	2260	5001	65.57	150.06	1.19443	2.35083e-196	2.91091e-194	yes	CDR98857	-	-	-	-	-	-	-	-
SSCI08420.1	142	62	15.02	6.78	-1.14753	7.83106e-08	2.95728e-07	yes	CDR98860	probable glutaminase A [Sporisorium reilianum SRZ2]	-	-	-	-	-	-	-
SSCI08430.1	264	94	24.9	9.17	-1.44115	2.63844e-18	2.0352e-17	yes	CDW95682	probable glutaminase A [Sporisorium reilianum SRZ2]	-	-	-	-	-	-	-
SSCI08440.1	213	82	26.73	10.64	-1.32896	1.93149e-13	1.11559e-12	yes	CDR98861	probable glutaminase A [Sporisorium reilianum SRZ2]	-	-	-	-	-	-	-
SSCI08520.1	23	48	3.32	7.17	1.11079	0.00299353	0.00655141	yes	CDW95711	-	-	-	-	-	-	-	-
SSCI08960.1	31	69	5.93	13.64	1.20174	8.17128e-05	0.000223365	yes	CDR98879	uncharacterized protein SPSC_02260 [Sporisorium scitamineum]	-	-	-	-	-	-	-
SSCI09370.1	487	223	22.93	10.86	-1.07821	6.941e-21	5.98894e-20	yes	CDW95935	hypothetical protein [Sporisorium scitamineum]	-	-	-	-	-	-	-
SSCI09420.1	1899	730	102.85	40.89	-1.33072	1.8592e-98	8.80688e-97	yes	CDW95955	related to TMT1-trans-aconitate methyltransferase [Sporisorium scitamineum]	-	-	-	-	-	-	-
SSCI09430.1	312	130	32.51	14.01	-1.21443	9.61778e-17	6.80183e-16	yes	CDW95956	related to PRY1-strong similarity to the plant PR-1 class of pathogen related proteins [Sporisorium reilianum SRZ2]	-	-	-	-	-	-	-
SSCI10240.1	13	61	1	4.83	2.27202	8.90781e-09	3.69831e-08	yes	CDR98937	-	-	-	-	-	-	-	-
SSCI10440.1	855	2093	38.27	96.88	1.33998	3.69077e-112	2.08396e-110	yes	CDR98947	related to multidrug resistance proteins [Sporisorium reilianum SRZ2]	-	-	-	-	-	-	-
SSCI10620.1	23	8	5.67	2.04	-1.47478	0.0107331	0.0210779	yes	CDW96253	-	-	-	-	-	-	-	-
SSCI10890.1	518	156	41.19	12.83	-1.68277	2.46723e-42	4.05914e-41	yes	CDR98966	-	-	-	-	-	-	-	-
SSCI10900.1	298	126	21.29	9.31	-1.19332	1.28448e-15	8.45694e-15	yes	CDR98967	-	-	-	-	-	-	-	-
SSCI11500.1	63	313	3.49	17.94	2.36188	3.95833e-42	6.45216e-41	yes	CDW96465	-	-	-	-	-	-	-	-
SSCI11720.1	15	39	2.04	5.49	1.42824	0.00103178	0.00243801	yes	CDR99006	hypothetical protein [Sporisorium scitamineum]	-	-	-	-	-	-	-
SSCI11730.1	841	1763	74.7	161.96	1.11646	3.13703e-72	9.75382e-71	yes	CDR99007	related to AHA1-stress-regulated cochaperone [Sporisorium reilianum SRZ2]	-	-	-	-	-	-	-
SSCI11860.1	32	8	1.82	0.47	-1.95321	0.000184753	0.000481176	yes	CDW96548	uncharacterized protein SPSC_00716 [Sporisorium scitamineum]	-	-	-	-	-	-	-
SSCI12340.1	34	87	2.7	7.16	1.407	6.39453e-07	2.23318e-06	yes	CDW96583	-	-	-	-	-	-	-	-
SSCI13080.1	10592	3816	854.88	318.55	-1.4242	0	0	yes	CDW96620	related to Chitinase A precursor [Sporisorium reilianum SRZ2]	-	-	-	-	-	-	-
SSCI13400.1	33	158	4.58	22.68	2.308	1.7007e-21	1.5042e-20	yes	CDR99085	related to Heat shock protein Hsp20 [Sporisorium reilianum SRZ2]	Genetic Information Processing	Folding, sorting and degradation	ko04141//Protein processing in endoplasmic reticulum	K13993	-	-	-
SSCI13880.1	2859	1290	229.25	106.99	-1.09945	5.22088e-107	2.72955e-105	yes	CDR99110	-	-	-	-	-	-	-	-
SSCI14320.1	25	68	1.52	4.27	1.49016	3.47339e-06	1.12973e-05	yes	CDW96667	related to allantoate permease [Sporisorium reilianum SRZ2]	-	-	-	-	-	-	-
SSCI15000.1	25	64	7.6	20.11	1.40384	1.68028e-05	5.05516e-05	yes	CDR99168	probable zinc metallo-protease [Sporisorium reilianum SRZ2]	Metabolism	Global and Overview;Metabolism of terpenoids and polyketides	ko01130//Biosynthesis of antibiotics;ko00900//Terpenoid backbone biosynthesis	K06013	-	GO:0016787//hydrolase activity;GO:0003824//catalytic activity	-
SSCI15200.1	3724	1309	233.7	84.96	-1.4598	1.4967e-214	2.34749e-212	yes	CDW96715	-	-	-	-	-	-	-	-
SSCI15420.1	4	15	0.3	1.15	1.9386	0.0192663	0.0357846	yes	CDW96725	-	-	-	-	-	-	-	-
SSCI15690.1	1081	2466	18.43	43.49	1.23863	5.94721e-120	3.65004e-118	yes	CDW96731	related to IML1-subunit of the Seh1-associated complex [Sporisorium scitamineum]	-	-	-	-	-	-	-
SSCI15860.1	110	1109	4.1	42.72	3.38122	4.1627e-205	5.87606e-203	yes	CDW96737	related to UDP-N-acetylglucosaminyltransferase [Sporisorium reilianum SRZ2]	-	-	-	-	-	-	-
SSCI15870.1	95	4499	17.36	850.17	5.61391	0	0	yes	CDR99205	uncharacterized protein SPSC_03638 [Sporisorium scitamineum]	-	-	-	-	-	-	-
SSCI16370.1	39	17	2.79	1.26	-1.14684	0.006528	0.0133511	yes	CDR99237	related to ZRT2-Zinc transporter II [Sporisorium scitamineum]	-	-	-	-	-	-	-
SSCI16530.1	1497	699	70.96	34.27	-1.05006	7.2061e-55	1.6567e-53	yes	CDR99242	-	-	-	-	-	-	-	-
SSCI16690.1	403	78	38.39	7.69	-2.31968	1.07331e-50	2.26809e-49	yes	CDW96772	CMU protein, partial [Sporisorium scitamineum]	Metabolism	Amino acid metabolism;Global and Overview	ko01100//Metabolic pathways;ko01110//Biosynthesis of secondary metabolites;ko01130//Biosynthesis of antibiotics;ko01230//Biosynthesis of amino acids;ko00400//Phenylalanine, tyrosine and tryptophan biosynthesis	K01850	-	-	-
SSCI17400.1	184	440	17.88	44.23	1.30668	2.98041e-26	3.06643e-25	yes	CDR99274	hypothetical protein [Sporisorium scitamineum]	-	-	-	-	-	-	-
SSCI17640.1	338	818	3.28	8.2	1.32193	2.33581e-47	4.45571e-46	yes	CDR99282	Ferrichrome siderophore peptide synthetase [Sporisorium reilianum SRZ2]	-	-	-	-	-	-	-
SSCI17860.1	568	225	153.24	62.78	-1.28742	1.95617e-31	2.43075e-30	yes	CDR99287	-	-	-	-	-	-	-	-
SSCI17970.1	29	11	4.1	1.61	-1.34856	0.00647851	0.013273	yes	CDR99295	-	-	-	-	-	-	-	-
SSCI18100.1	141	50	13.66	5.01	-1.44707	1.5636e-10	7.47184e-10	yes	CDR99302	related to RMD1-cytoplasmic protein required for sporulation [Sporisorium scitamineum]	-	-	-	-	-	-	-
SSCI18140.1	113	54	15.46	7.64	-1.0169	1.78818e-05	5.35694e-05	yes	CDW96841	-	-	-	-	-	-	-	-
SSCI18420.1	2903	281	105.28	10.54	-3.32028	0	0	yes	CDW96851	-	-	-	-	-	-	-	-
SSCI18990.1	540	1063	33.24	67.67	1.0256	1.89368e-40	2.92464e-39	yes	CDR99342	uncharacterized protein SPSC_04048 [Sporisorium scitamineum]	-	-	-	-	-	-	-
SSCI19260.1	52	118	2.75	6.45	1.22987	1.53449e-07	5.64085e-07	yes	CDR99358	conserved hypothetical Ustilaginaceae-specific protein [Sporisorium reilianum SRZ2]	-	-	-	-	-	-	-
SSCI19970.1	69	184	3.19	8.79	1.46231	3.82686e-14	2.30658e-13	yes	CDW96919	Glyoxaloxidase 2 [Sporisorium reilianum SRZ2]	-	-	-	-	-	-	-
SSCI20080.1	214	100	39.1	18.9	-1.04878	9.39313e-10	4.21199e-09	yes	CDR99402	related to TAF7-TFIID subunit (TBP-associated factor), 67 kD [Sporisorium reilianum SRZ2]	Genetic Information Processing	Transcription	ko03022//Basal transcription factors	K03132	-	-	-
SSCI20230.1	61	11	8.89	1.66	-2.421	2.79363e-09	1.20892e-08	yes	CDR99412	-	-	-	-	-	-	-	-
SSCI20360.1	549	244	25.36	11.66	-1.12099	8.75687e-25	8.62008e-24	yes	CDR99422	probable OSM1-fumarate reductase [Sporisorium reilianum SRZ2]	-	-	-	-	-	GO:0043167//ion binding;GO:0046906//tetrapyrrole binding;GO:0097159//organic cyclic compound binding;GO:1901363//heterocyclic compound binding;GO:0043169//cation binding;GO:0005488//binding	GO:0044710//single-organism metabolic process;GO:0008152//metabolic process;GO:0044699//single-organism process
SSCI20370.1	338	1487	17.39	79.14	2.18615	6.30914e-166	6.09999e-164	yes	CDR99423	related to MFS multidrug transporter [Sporisorium reilianum SRZ2]	-	-	-	-	-	-	-
SSCI20510.1	397	80	20.28	4.23	-2.26133	1.71638e-48	3.37444e-47	yes	CDW96936	uncharacterized protein SPSC_04955 [Sporisorium scitamineum]	-	-	-	-	-	-	-
SSCI20780.1	159	60	4.93	1.92	-1.36048	7.67207e-11	3.76038e-10	yes	CDW96948	hypothetical protein, partial [Sporisorium scitamineum]	-	-	-	-	-	-	-
SSCI21090.1	4795	1963	221.47	93.77	-1.23991	3.88068e-197	4.89104e-195	yes	CDR99456	related to Sge1-drug resistance protein [Sporisorium reilianum SRZ2]	-	-	-	-	-	-	-
SSCI21120.1	4265	1769	198.9	85.33	-1.22092	8.42589e-176	8.8761e-174	yes	CDR99457	Erythritol-mannosyl-transferase invovled in MEL production [Sporisorium scitamineum]	-	-	-	-	-	-	-
SSCI21150.1	3212	1466	168.28	79.44	-1.08293	1.60354e-114	9.27686e-113	yes	CDW96967	probable acyltransferase invovled in MEL production [Sporisorium scitamineum]	-	-	-	-	-	-	-
SSCI21340.1	636	216	47.94	16.84	-1.50934	5.11696e-44	8.83019e-43	yes	CDW96978	related to GIT1-Glycerophosphoinositol transporter also able to mediate low-affinity phosphate transport [Sporisorium reilianum SRZ2]	-	-	-	-	-	-	-
SSCI21350.1	115	37	23.21	7.73	-1.58621	8.85974e-10	3.98547e-09	yes	CDR99465	related to GIT1-Glycerophosphoinositol transporter also able to mediate low-affinity phosphate transport [Sporisorium reilianum SRZ2]	-	-	-	-	-	-	-
SSCI21680.1	43	142	2.39	8.17	1.77333	3.63276e-14	2.19897e-13	yes	CDR99478	related to TEL1-telomere length control protein [Sporisorium reilianum SRZ2]	-	-	-	-	-	-	-
SSCI22020.1	210	625	9.73	29.95	1.62204	8.53454e-50	1.73593e-48	yes	CDR99488	probable oligopeptide transporter [Sporisorium scitamineum]	-	-	-	-	-	-	-
SSCI22030.1	6	197	0.61	20.71	5.08537	5.6482e-52	1.22662e-50	yes	CDR99489	-	-	-	-	-	-	-	-
SSCI22100.1	85	25	21.52	6.55	-1.71611	2.84135e-08	1.1246e-07	yes	CDW97013	-	-	-	-	-	-	-	-
SSCI22200.1	575	105	49.7	9.39	-2.40405	8.27928e-74	2.62041e-72	yes	CDR99498	-	-	-	-	-	-	-	-
SSCI22210.1	1084	183	86.2	15.05	-2.51792	1.12779e-141	9.14935e-140	yes	CDR99499	hypothetical protein [Sporisorium scitamineum]	-	-	-	-	-	-	-
SSCI22730.1	2	13	0.26	1.76	2.75899	0.0074061	0.0150078	yes	CDR99513	hypothetical protein [Sporisorium scitamineum]	-	-	-	-	-	-	-
SSCI22980.1	20692	1787	1122.78	100.29	-3.48483	0	0	yes	CDR99523	probable PHO84-Inorganic phosphate permease [Sporisorium scitamineum]	-	-	-	-	-	-	-
SSCI23000.1	6	27	0.81	3.77	2.21857	0.000327558	0.000826861	yes	CDR99525	uncharacterized protein SPSC_04152 [Sporisorium scitamineum]	-	-	-	-	-	-	-
SSCI23020.1	2089	770	181.09	69.04	-1.3912	1.56589e-114	9.13394e-113	yes	CDR99527	probable myo-inositol oxygenase [Sporisorium reilianum SRZ2]	Metabolism	Carbohydrate metabolism	ko00562//Inositol phosphate metabolism;ko00053//Ascorbate and aldarate metabolism	K00469	-	-	GO:0044710//single-organism metabolic process;GO:0044699//single-organism process;GO:0008152//metabolic process
SSCI23030.1	4091	1964	178.93	88.85	-1.00995	1.82018e-122	1.16789e-120	yes	CDW97062	related to Proline oxidase, mitochondrial precursor [Sporisorium reilianum SRZ2]	Metabolism	Global and Overview;Amino acid metabolism	ko01100//Metabolic pathways;ko01110//Biosynthesis of secondary metabolites;ko01130//Biosynthesis of antibiotics;ko00330//Arginine and proline metabolism	K00318	-	-	-
SSCI23270.1	160	2323	11.05	165.93	3.90846	0	0	yes	CDW97079	related to monocarboxylate transporter 2 [Sporisorium reilianum SRZ2]	-	-	-	-	-	-	-
SSCI23450.1	0	10	0.001	0.82	9.67948	0.00195752	0.00442118	yes	CDW97088	conserved hypothetical Ustilaginaceae-specific protein [Sporisorium reilianum SRZ2]	-	-	-	-	-	-	-
SSCI23460.1	6	32	0.48	2.65	2.46489	2.47469e-05	7.28068e-05	yes	CDW97089	conserved hypothetical Ustilaginaceae-specific protein [Sporisorium reilianum SRZ2]	-	-	-	-	-	-	-
SSCI23470.1	2220	4322	73.07	147.14	1.00984	2.23941e-131	1.59654e-129	yes	CDW97090	related to TOK1-Voltage-gated, outward-rectifying K+ channel protein of the plasma membrane [Sporisorium reilianum SRZ2]	-	-	-	-	-	-	-
SSCI23500.1	0	9	0.001	1.78	10.7977	0.00391328	0.00835955	yes	CDW97093	-	-	-	-	-	-	-	-
SSCI23560.1	746	329	35.65	16.26	-1.13257	3.61272e-33	4.71323e-32	yes	CDW97098	related to AMP-binding protein [Sporisorium reilianum SRZ2]	-	-	-	-	-	-	-
SSCI23640.1	38	1	5.9	0.16	-5.20457	1.50444e-10	7.21353e-10	yes	CDR99546	hypothetical protein [Sporisorium scitamineum]	-	-	-	-	-	-	-
SSCI23670.1	1270	40	87.71	2.86	-4.93865	5.53879e-294	1.26106e-291	yes	CDR99549	related to acid phosphatase [Sporisorium scitamineum]	-	-	-	-	-	-	-
SSCI23750.1	136	2	7.27	0.11	-6.04638	3.28664e-37	4.77307e-36	yes	CDW97108	probable Dik6, novel virulence factor [Sporisorium reilianum SRZ2]	-	-	-	-	-	-	-
SSCI24040.1	2043	778	165.2	65.07	-1.34415	1.32177e-106	6.8596e-105	yes	CDR99563	related to PGC1-phosphatidyl glycerol phospholipase C [Sporisorium scitamineum]	Metabolism	Lipid metabolism	ko00564//Glycerophospholipid metabolism	K18694	-	-	-
SSCI24720.1	1724	4927	70.49	208.36	1.56359	7.31974041472625e-309	1.78147e-306	yes	CDW97158	related to CLD1-mitochondrial cardiolipin-specific phospholipase [Sporisorium scitamineum]	Metabolism	Lipid metabolism	ko00564//Glycerophospholipid metabolism	K13535	-	-	-
SSCI24780.1	29	100	6.86	24.47	1.83473	7.95103e-11	3.88901e-10	yes	CDW97163	hypothetical protein [Sporisorium scitamineum]	-	-	-	-	-	-	-
SSCI24790.1	1014	7860	88.17	706.85	3.00304	0	0	yes	CDW97164	-	Metabolism	Amino acid metabolism;Metabolism of cofactors and vitamins;Global and Overview	ko01100//Metabolic pathways;ko01110//Biosynthesis of secondary metabolites;ko00350//Tyrosine metabolism;ko00740//Riboflavin metabolism	K00505	-	-	-
SSCI25830.1	1129	470	29.26	12.6	-1.21551	5.76819e-54	1.29244e-52	yes	CDR99630	uncharacterized protein SPSC_05012 [Sporisorium scitamineum]	-	-	-	-	-	-	-
SSCI25840.1	235	96	25.79	10.9	-1.24248	1.75792e-13	1.01617e-12	yes	CDR99631	uncharacterized protein SPSC_05011 [Sporisorium scitamineum]	-	-	-	-	-	-	-
SSCI25890.1	7	0	1	0.001	-9.96578	0.0156414	0.029574	yes	CDW97216	-	-	-	-	-	-	-	-
SSCI25950.1	22	0	2.68	0.001	-11.388	4.82371e-07	1.70484e-06	yes	CDW97219	-	-	-	-	-	-	-	-
SSCI26140.1	1031	2475	53.34	132.43	1.31194	1.07399e-132	7.89609e-131	yes	CDR99646	related to cyclopropane-fatty-acyl-phospholipid synthase [Sporisorium scitamineum]	-	-	-	-	-	-	-
SSCI26200.1	3	22	1.26	9.52	2.91754	0.000157883	0.000415334	yes	CDR99650	probable aflatoxin efflux pump AFLT [Sporisorium reilianum SRZ2]	-	-	-	-	-	-	-
SSCI26210.1	973	12153	57.56	743.55	3.69129	0	0	yes	CDW97230	probable aflatoxin efflux pump AFLT [Sporisorium reilianum SRZ2]	-	-	-	-	-	-	-
SSCI26220.1	173	701	5.79	24.28	2.06813	4.42763e-77	1.46029e-75	yes	CDW97231	-	-	-	-	-	-	-	-
SSCI26240.1	33	78	3.72	9.1	1.29056	9.98701e-06	3.09295e-05	yes	CDR99651	-	-	-	-	-	-	-	-
SSCI26350.1	17	35	0.94	2	1.08927	0.0127768	0.0246054	yes	CDW97235	related to alpha-L-arabinofuranosidase I precursor [Sporisorium reilianum SRZ2]	Metabolism	Carbohydrate metabolism	ko00520//Amino sugar and nucleotide sugar metabolism	K01209	-	-	-
SSCI26490.1	227	470	19.22	41.15	1.09828	1.2324e-21	1.09827e-20	yes	CDW97240	related to gamma-glutamyltransferase [Sporisorium reilianum SRZ2]	Metabolism	Lipid metabolism;Global and Overview;Metabolism of other amino acids	ko01100//Metabolic pathways;ko00480//Glutathione metabolism;ko00460//Cyanoamino acid metabolism;ko00430//Taurine and hypotaurine metabolism;ko00590//Arachidonic acid metabolism	K18592	-	-	-
SSCI26650.1	6578	1964	548.81	169.48	-1.69519	0	0	yes	CDR99672	probable Thiamin biosynthetic enzyme [Sporisorium reilianum SRZ2]	Metabolism	Metabolism of cofactors and vitamins;Global and Overview	ko01100//Metabolic pathways;ko00730//Thiamine metabolism	K03146	GO:0005737//cytoplasm;GO:0044444//cytoplasmic part;GO:0044424//intracellular part;GO:0005623//cell;GO:0005622//intracellular;GO:0044464//cell part	GO:0043167//ion binding;GO:0043169//cation binding;GO:0005488//binding	GO:1901360//organic cyclic compound metabolic process;GO:0044281//small molecule metabolic process;GO:0046484//oxazole or thiazole metabolic process;GO:0006807//nitrogen compound metabolic process;GO:0044763//single-organism cellular process;GO:0018130//heterocycle biosynthetic process;GO:0018131//oxazole or thiazole biosynthetic process;GO:0008152//metabolic process;GO:0006725//cellular aromatic…
SSCI26840.1	3	14	0.42	2.02	2.26589	0.0127622	0.0245839	yes	CDR99681	uncharacterized protein SPSC_01471 [Sporisorium scitamineum]	-	-	-	-	-	-	-
SSCI26980.1	82	193	5.13	12.5	1.2849	2.94346e-12	1.5691e-11	yes	CDW97259	b-induced zinc finger protein [Sporisorium scitamineum]	Environmental Information Processing	Signal transduction	ko04011//MAPK signaling pathway - yeast	K11215	-	-	-
SSCI27240.1	1007	262	73.41	19.75	-1.89412	1.95742e-92	8.22349e-91	yes	CDR99704	related to soluble epoxide hydrolase [Sporisorium reilianum SRZ2]	Metabolism;Cellular Processes	Transport and catabolism;Lipid metabolism;Global and Overview	ko01100//Metabolic pathways;ko01120//Microbial metabolism in diverse environments;ko04146//Peroxisome;ko00590//Arachidonic acid metabolism	K08726	-	-	-
SSCI27250.1	23646	3721	1266.4	206.12	-2.61918	0	0	yes	CDR99705	related to Glucoamylase precursor [Sporisorium reilianum SRZ2]	Metabolism	Global and Overview;Carbohydrate metabolism	ko01100//Metabolic pathways;ko00500//Starch and sucrose metabolism	K01178	-	-	-
SSCI27370.1	1311	69	159.68	8.69	-4.19968	2.38615e-274	5.26296e-272	yes	CDR99711	probable lysozyme [Sporisorium reilianum SRZ2]	-	-	-	-	-	-	GO:0008152//metabolic process;GO:0071704//organic substance metabolic process
SSCI27590.1	34	13	1.58	0.62	-1.34958	0.00312177	0.00680529	yes	CDR99726	hypothetical protein [Sporisorium scitamineum]	-	-	-	-	-	-	-
SSCI27820.1	978	372	29.94	11.78	-1.34573	2.45167e-55	5.71085e-54	yes	CDW97294	related to RFX1-major transcriptional repressor of DNA-damage-regulated genes [Sporisorium scitamineum]	Cellular Processes	Cell growth and death	ko04111//Cell cycle - yeast	K09175	-	-	-
SSCI27870.1	210	489	9.43	22.71	1.268	7.90582e-28	8.66449e-27	yes	CDR99738	-	-	-	-	-	-	-	-
SSCI27890.1	29	74	5.27	13.9	1.39921	4.25555e-06	1.37024e-05	yes	CDR99739	uncharacterized protein SPSC_02576 [Sporisorium scitamineum]	-	-	-	-	-	-	-
SSCI28180.1	393	794	56.72	118.53	1.06332	5.88795e-33	7.55585e-32	yes	CDW97300	-	-	-	-	-	-	-	-
SSCI28540.1	825	231	87.56	25.36	-1.78772	4.08215e-71	1.23656e-69	yes	CDW97319	related to MRM2-mitochondrial rRNA methyl transferase [Sporisorium scitamineum]	-	-	-	-	-	-	-
SSCI28840.1	2523	5292	117.47	254.84	1.1173	6.98381e-182	7.95028e-180	yes	CDW97331	probable phosphomannomutase [Sporisorium reilianum SRZ2]	Metabolism	Carbohydrate metabolism;Global and Overview;Nucleotide metabolism	ko01100//Metabolic pathways;ko01110//Biosynthesis of secondary metabolites;ko01130//Biosynthesis of antibiotics;ko01120//Microbial metabolism in diverse environments;ko00230//Purine metabolism;ko00520//Amino sugar and nucleotide sugar metabolism;ko00500//Starch and sucrose metabolism;ko00010//Glycolysis / Gluconeogenesis;ko00030//Pentose phosphate pathway;ko00052//Galactose metabolism	K01835	-	-	-
SSCI28850.1	29	67	2.03	4.86	1.25948	5.68206e-05	0.000159523	yes	CDW97332	conserved hypothetical Ustilaginaceae-specific protein [Sporisorium reilianum SRZ2]	-	-	-	-	-	-	-
SSCI28860.1	29	127	2.87	12.99	2.17828	1.38382e-16	9.69911e-16	yes	CDW97333	probable glucosamine-6-phosphate isomerase [Sporisorium reilianum SRZ2]	Metabolism	Carbohydrate metabolism;Global and Overview	ko01100//Metabolic pathways;ko00520//Amino sugar and nucleotide sugar metabolism	K02564	-	-	-
SSCI28920.1	10	29	0.48	1.45	1.59495	0.00340811	0.00737414	yes	CDW97337	uncharacterized protein SPSC_02968 [Sporisorium scitamineum]	-	-	-	-	-	-	-
SSCI29120.1	1817	3558	51.73	104.76	1.01801	5.30056e-115	3.11761e-113	yes	CDR99805	-	-	-	-	-	-	-	-
SSCI29180.1	1706	4067	106.14	261.7	1.30195	2.32227e-195	2.82597e-193	yes	CDW97344	-	-	-	-	-	-	-	-
SSCI30060.1	53	106	2.79	5.78	1.0508	1.22334e-05	3.7557e-05	yes	CDR99851	sucrose transporter, partial [Sporisorium reilianum]	-	-	-	-	-	-	-
SSCI30740.1	159	41	7.49	2	-1.90497	1.12027e-16	7.90686e-16	yes	CDR99883	conserved hypothetical Ustilaginaceae-specific protein [Sporisorium reilianum SRZ2]	-	-	-	-	-	-	-
SSCI30750.1	18	53	1.31	3.98	1.6032	2.65268e-05	7.77841e-05	yes	CDR99884	-	-	-	-	-	-	-	-
SSCI30760.1	12	1	0.95	0.08	-3.56986	0.0034275	0.007407	yes	CDR99885	related to acetylxylan esterase [Sporisorium reilianum SRZ2]	-	-	-	-	-	-	-
SSCI30930.1	14	62	0.73	3.35	2.19819	1.50033e-08	6.07883e-08	yes	CDW97409	related to Chitin deacetylase precursor [Sporisorium reilianum SRZ2]	-	-	-	-	-	-	-
SSCI30950.1	3536	1215	232.51	82.63	-1.49256	1.07182e-213	1.64454e-211	yes	CDR99896	related to splicing factor 3b, subunit 2 [Sporisorium scitamineum]	-	-	-	-	-	-	-
SSCI30960.1	4	18	0.37	1.74	2.23349	0.00436394	0.00923282	yes	CDR99897	-	Metabolism	Amino acid metabolism;Biosynthesis of other secondary metabolites;Global and Overview	ko01100//Metabolic pathways;ko01110//Biosynthesis of secondary metabolites;ko01130//Biosynthesis of antibiotics;ko01120//Microbial metabolism in diverse environments;ko01230//Biosynthesis of amino acids;ko00300//Lysine biosynthesis;ko00261//Monobactam biosynthesis	K01714	-	GO:0003824//catalytic activity	-
SSCI31020.1	335	1498	21.49	99.39	2.20944	2.53254e-169	2.55353e-167	yes	CDR99902	-	-	-	-	-	-	-	-
SSCI31030.1	60	222	4.8	18.36	1.93546	4.3579e-24	4.20192e-23	yes	CDW97410	related to ELO1-Elongase I [Sporisorium scitamineum]	-	-	-	-	-	-	-
SSCI31750.1	40	273	1.78	12.56	2.81889	9.12762e-45	1.62684e-43	yes	CDR99935	probable DUR3-Urea permease [Sporisorium reilianum SRZ2]	-	-	-	-	-	-	-
SSCI31820.1	570	153	42.19	11.71	-1.84916	1.43375e-52	3.14267e-51	yes	CDW97444	-	-	-	-	-	-	-	-
SSCI32510.1	25	8	1.21	0.4	-1.59694	0.00458377	0.00964013	yes	CDR99964	-	-	-	-	-	-	-	-
SSCI32680.1	6	532	0.23	21.21	6.52697	1.39472e-149	1.20048e-147	yes	CDW97491	related to putative dual specificity protein kinase pom1 (C-terminal fragment) [Sporisorium scitamineum]	-	-	-	-	-	-	-
SSCI32700.1	126	331	11.16	30.31	1.44146	1.96278e-23	1.84465e-22	yes	CDR99969	probable beta-1,3 exoglucanase precursor [Sporisorium reilianum SRZ2]	-	-	-	-	-	-	-
SSCI32870.1	1352	413	103.52	32.71	-1.66211	3.29169e-101	1.64771e-99	yes	CDW97501	related to ERG25-C-4 methyl sterol oxidase [Sporisorium scitamineum]	-	-	-	-	-	-	-
SSCI33120.1	6935	632	334.21	31.5	-3.40733	0	0	yes	CDW97514	related to para-nitrobenzyl esterase [Sporisorium reilianum SRZ2]	-	-	-	-	-	-	-
SSCI33130.1	36	12	9.45	3.26	-1.53544	0.00110289	0.00259561	yes	CDW97515	related to OTU1-deubiquitylation enzyme [Sporisorium scitamineum]	Genetic Information Processing	Folding, sorting and degradation	ko04141//Protein processing in endoplasmic reticulum	K13719	-	-	-
SSCI33370.1	35	120	3.48	12.35	1.82735	9.34256e-13	5.15154e-12	yes	CDS00003	related to HTD2-mitochondrial 3-hydroxyacyl-thioester dehydratase [Sporisorium scitamineum]	-	-	-	-	-	-	-
SSCI33380.1	1133	2336	146.01	311.37	1.09256	1.54096e-92	6.59155e-91	yes	CDS00004	related to MXR2-Methionine-R-sulfoxide reductase [Sporisorium scitamineum]	-	-	-	-	-	-	-
SSCI33440.1	30	87	4.81	14.43	1.58496	4.66605e-08	1.80752e-07	yes	CDW97525	related to short chain dehydrogenase [Sporisorium reilianum SRZ2]	-	-	-	-	-	-	-
SSCI33530.1	88	201	11.55	27.28	1.23995	4.55069e-12	2.39157e-11	yes	CDS00013	related to RIT1-initiator tRNA phosphoribosyl-transferase [Sporisorium reilianum SRZ2]	-	-	-	-	-	-	-
SSCI33580.1	65	279	3.12	13.86	2.15131	6.59288e-34	8.79632e-33	yes	CDW97528	related to ABC transporter [Sporisorium scitamineum]	-	-	-	-	-	-	-
SSCI33590.1	62	168	6.09	17.06	1.4861	5.84248e-13	3.27272e-12	yes	CDS00016	related to ABC transporter [Sporisorium reilianum SRZ2]	-	-	-	-	-	-	-
SSCI33930.1	9	0	2.38	0.001	-11.2167	0.00391328	0.00835955	yes	CDS00028	probable mitochondrial ribosomal protein S19 [Sporisorium reilianum SRZ2]	-	-	-	-	GO:1990904//ribonucleoprotein complex;GO:0044464//cell part;GO:0030529//intracellular ribonucleoprotein complex;GO:0005623//cell;GO:0032991//macromolecular complex;GO:0005622//intracellular;GO:0044424//intracellular part	-	-
SSCI34140.1	15	191	1.07	14.08	3.71796	4.47527e-41	7.11407e-40	yes	CDW97551	related to dehydroshikimate dehydratase [Sporisorium scitamineum]	Metabolism	Global and Overview;Metabolism of cofactors and vitamins;Amino acid metabolism	ko01100//Metabolic pathways;ko00350//Tyrosine metabolism;ko00360//Phenylalanine metabolism;ko00130//Ubiquinone and other terpenoid-quinone biosynthesis	K00457	-	-	-
SSCI34200.1	22	7	1.85	0.61	-1.60064	0.00817489	0.0164102	yes	CDS00038	conserved hypothetical Ustilaginaceae-specific protein [Sporisorium reilianum SRZ2]	-	-	-	-	-	-	-
SSCI34490.1	50	13	11.77	3.16	-1.89712	4.97403e-06	1.5871e-05	yes	CDS00046	hypothetical protein, partial [Sporisorium scitamineum]	-	-	-	-	-	-	-
SSCI34580.1	628	301	42.36	21	-1.01231	5.94181e-24	5.698e-23	yes	CDS00051	-	-	-	-	-	-	-	-
SSCI34680.1	5	19	0.85	3.36	1.98293	0.00664208	0.0135726	yes	CDW97579	hypothetical protein [Sporisorium scitamineum]	-	-	-	-	-	-	-
SSCI34690.1	30	63	3.02	6.55	1.11695	0.000377248	0.00094486	yes	CDW97580	hypothetical protein [Sporisorium scitamineum]	-	-	-	-	-	-	-
SSCI34700.1	237	96	31.97	13.39	-1.25556	8.92244e-14	5.27425e-13	yes	CDW97581	uncharacterized protein SPSC_04538 [Sporisorium scitamineum]	-	-	-	-	-	-	-
SSCI34740.1	353	137	27.47	11.03	-1.31642	5.02126e-21	4.34847e-20	yes	CDS00059	-	Metabolism	Amino acid metabolism;Global and Overview;Metabolism of cofactors and vitamins	ko01100//Metabolic pathways;ko01110//Biosynthesis of secondary metabolites;ko00350//Tyrosine metabolism;ko00740//Riboflavin metabolism	K00505	-	-	-
SSCI34890.1	71	6	6.17	0.54	-3.51424	6.98043e-15	4.37547e-14	yes	CDW97592	related to beta-1,3-glucan binding protein [Sporisorium reilianum SRZ2]	-	-	-	-	-	-	-
SSCI34900.1	22	2	3.71	0.35	-3.40599	3.62271e-05	0.000104109	yes	CDS00066	related to beta-1,3-glucan binding protein [Sporisorium scitamineum]	-	-	-	-	-	-	-
SSCI34920.1	53	25	3.82	1.86	-1.03827	0.00441012	0.00931098	yes	CDS00068	related to AIF1-mitochondrial cell death effector [Sporisorium scitamineum]	-	-	-	-	-	-	-
SSCI35050.1	1	22	0.19	4.41	4.53671	5.78262e-06	1.8368e-05	yes	CDS00074	related to Enoyl-CoA hydratase [Sporisorium reilianum SRZ2]	Metabolism	Global and Overview;Amino acid metabolism	ko01100//Metabolic pathways;ko00280//Valine, leucine and isoleucine degradation	K05607	-	-	-
SSCI35060.1	1	12	0.09	1.1	3.61143	0.0034275	0.007407	yes	CDW97597	Siderophore peptide synthetase involved in ferrichromeA biosynthesis [Sporisorium reilianum SRZ2]	-	-	-	-	-	-	GO:0046916//cellular transition metal ion homeostasis;GO:1901566//organonitrogen compound biosynthetic process;GO:0055082//cellular chemical homeostasis;GO:0071704//organic substance metabolic process;GO:0044763//single-organism cellular process;GO:0051716//cellular response to stimulus;GO:0051188//cofactor biosynthetic process;GO:0098771//inorganic ion homeostasis;GO:0055080//cation homeostasis;…
SSCI35100.1	1	39	0.03	1.41	5.55459	7.72448e-11	3.78344e-10	yes	CDW97598	Siderophore peptide synthetase involved in ferrichromeA biosynthesis [Sporisorium reilianum SRZ2]	-	-	-	-	-	-	-
SSCI35210.1	38	100	2.39	6.5	1.44343	5.2593e-08	2.02732e-07	yes	CDW97601	related to MCH4-monocarboxylate transporter [Sporisorium reilianum SRZ2]	-	-	-	-	-	-	-
SSCI35500.1	1179	2318	49.54	100.74	1.02397	3.03932e-82	1.07258e-80	yes	CDW97611	related to FMO1-flavin-containing monooxygenase [Sporisorium scitamineum]	-	-	-	-	-	-	-
SSCI35580.1	3298	6692	44.57	93.54	1.06951	1.08738e-197	1.39541e-195	yes	CDS00098	probable PRP8-U5 snRNP protein, pre-mRNA splicing factor [Sporisorium reilianum SRZ2]	Genetic Information Processing	Transcription	ko03040//Spliceosome	K12856	GO:1990904//ribonucleoprotein complex;GO:0005623//cell;GO:0044424//intracellular part;GO:0032991//macromolecular complex;GO:0044464//cell part;GO:0005622//intracellular;GO:0030529//intracellular ribonucleoprotein complex	GO:0003723//RNA binding;GO:1901363//heterocyclic compound binding;GO:0005488//binding;GO:0003676//nucleic acid binding;GO:0017069//snRNA binding;GO:0097159//organic cyclic compound binding	-
SSCI35640.1	99	413	16.91	72.96	2.10923	5.18787e-48	1.00044e-46	yes	CDS00102	related to n-acetyltransferase [Sporisorium reilianum SRZ2]	-	-	-	-	-	-	-
SSCI35710.1	40	116	3.15	9.44	1.58344	2.31573e-10	1.0889e-09	yes	CDS00105	hypothetical protein [Sporisorium scitamineum]	-	-	-	-	-	-	-
SSCI35720.1	0	22	0.001	2.39	11.2228	4.82371e-07	1.70484e-06	yes	CDS00106	related to Retrovirus-related POL polyprotein [Sporisorium scitamineum]	-	-	-	-	-	-	-
SSCI35920.1	139	63	16.72	7.84	-1.09265	3.25244e-07	1.16467e-06	yes	CDW97626	-	-	-	-	-	-	-	-
SSCI36090.1	67	134	3.35	6.93	1.04869	1.07202e-06	3.66586e-06	yes	CDW97633	related to KRE6-glucan synthase subunit [Sporisorium reilianum SRZ2]	-	-	-	-	-	-	-
SSCI36170.1	13458	266	811.05	16.58	-5.61227	0	0	yes	CDS00126	related to acid phosphatase [Sporisorium reilianum SRZ2]	-	-	-	-	-	-	-
SSCI36180.1	2359	120	95.91	5.05	-4.24733	0	0	yes	CDS00127	related to cell surface ferroxidase [Sporisorium reilianum SRZ2]	-	-	-	-	-	-	-
SSCI36660.1	25	10	6.17	2.55	-1.27477	0.0167675	0.0315166	yes	CDS00141	-	-	-	-	-	-	-	-
SSCI36770.1	245	481	15.37	31.22	1.02235	1.04274e-19	8.53786e-19	yes	CDS00148	probable DNA/RNA helicase (DEAD/H box family II) [Sporisorium reilianum SRZ2]	-	-	-	-	-	-	-
SSCI37620.1	64	6	12.57	1.22	-3.36503	4.84518e-13	2.73578e-12	yes	CDW97701	-	-	-	-	-	-	-	-
SSCI37640.1	63	143	11.81	27.72	1.23092	9.07416e-09	3.76295e-08	yes	CDS00187	-	-	-	-	-	-	-	-
SSCI37780.1	332	806	16.67	41.85	1.32797	5.13839e-47	9.697e-46	yes	CDS00190	probable xanthine dehydrogenase [Sporisorium reilianum SRZ2]	Cellular Processes;Metabolism	Nucleotide metabolism;Global and Overview;Transport and catabolism;Biosynthesis of other secondary metabolites	ko01100//Metabolic pathways;ko01110//Biosynthesis of secondary metabolites;ko01120//Microbial metabolism in diverse environments;ko00230//Purine metabolism;ko04146//Peroxisome;ko00232//Caffeine metabolism	K00106	-	-	-
SSCI38110.1	78	17	6.38	1.44	-2.14749	7.90343e-10	3.56665e-09	yes	CDS00210	related to versicolorin b synthase [Sporisorium reilianum SRZ2]	-	-	-	-	-	-	-
SSCI38780.1	1417	533	36.95	14.38	-1.36151	1.02895e-78	3.45824e-77	yes	CDW97750	-	-	-	-	-	-	-	-
SSCI38850.1	145	2	22.03	0.31	-6.15106	7.74896e-40	1.17114e-38	yes	CDS00242	hypothetical protein [Sporisorium scitamineum]	-	-	-	-	-	-	-
SSCI38860.1	77	5	13	0.87	-3.90135	2.56322e-17	1.87473e-16	yes	CDS00243	-	-	-	-	-	-	-	-
SSCI39050.1	87	279	6.08	20.17	1.73007	1.45055e-25	1.4522e-24	yes	CDS00251	related to JLP1-Fe(II)-dependent sulfonate/alpha-ketoglutarate dioxygenase [Sporisorium reilianum SRZ2]	-	-	-	-	-	-	-
SSCI39130.1	248	484	9.69	19.55	1.0126	1.50572e-19	1.21874e-18	yes	CDS00257	related to MIP1-DNA-directed DNA polymerase gamma catalytic subunit, mitochondrial [Sporisorium reilianum SRZ2]	Metabolism;Cellular Processes	Global and Overview;Transport and catabolism	ko01100//Metabolic pathways;ko04139//Regulation of mitophagy - yeast	K02332	-	-	-
SSCI39190.1	1	16	0.07	1.13	4.01282	0.000276113	0.000705068	yes	CDW97762	uncharacterized protein SPSC_05322 [Sporisorium scitamineum]	-	-	-	-	-	-	-
SSCI39700.1	138	18	9.01	1.22	-2.88465	7.6557e-23	7.06326e-22	yes	CDW97778	-	-	-	-	-	-	-	-
SSCI39880.1	100	218	7.18	16.19	1.17305	6.71345e-12	3.50989e-11	yes	CDW97786	-	-	-	-	-	-	-	-
SSCI39890.1	120	1132	19.24	187.77	3.28679	1.40876e-203	1.94962e-201	yes	CDS00286	-	-	-	-	-	-	-	-
SSCI40020.1	18	125	3.09	22.21	2.84553	7.20851e-22	6.46476e-21	yes	CDS00295	-	-	-	-	-	-	-	-
SSCI40030.1	353	1627	32.77	156.2	2.25295	2.24995e-187	2.64669e-185	yes	CDS00296	-	-	-	-	-	-	-	-
SSCI40060.1	294	570	55.47	111.23	1.00377	2.71617e-22	2.48004e-21	yes	CDW97791	probable MBF1-multiprotein bridging factor mediates GCN4-dependent transcriptional activation [Sporisorium reilianum SRZ2]	-	-	-	-	-	-	-
SSCI40130.1	518	245	42	20.55	-1.03125	1.19743e-20	1.02816e-19	yes	CDW97797	-	-	-	-	-	-	-	-
SSCI40480.1	104	406	8.01	32.33	2.013	1.50923e-44	2.64979e-43	yes	CDS00318	-	-	-	-	-	-	-	-
SSCI40500.1	76	206	4.92	13.79	1.48689	6.99188e-16	4.69541e-15	yes	CDS00319	-	-	-	-	-	-	-	-
SSCI40550.1	272	130	37.75	18.66	-1.01653	2.2374e-11	1.13364e-10	yes	CDW97811	-	-	-	-	-	-	-	-
SSCI40650.1	1472	496	101.41	35.34	-1.52083	6.57847e-96	2.97634e-94	yes	CDW97816	related to asparaginase 2 [Sporisorium reilianum SRZ2]	-	-	-	-	-	-	-
SSCI40740.1	36	16	2.1	0.96	-1.12928	0.0110741	0.0216874	yes	CDS00330	probable HNM1-Choline permease [Sporisorium reilianum SRZ2]	-	-	-	-	-	-	-
SSCI41090.1	1094	398	33.7	12.68	-1.41019	1.3842e-65	3.83126e-64	yes	CDS00340	probable PGU1-Endo-polygalacturonase [Sporisorium reilianum SRZ2]	Metabolism	Carbohydrate metabolism;Global and Overview	ko01100//Metabolic pathways;ko00500//Starch and sucrose metabolism;ko00040//Pentose and glucuronate interconversions	K01213	-	-	-
SSCI41510.1	316	130	8.34	3.55	-1.23223	3.57463e-17	2.59032e-16	yes	CDS00356	uncharacterized protein SPSC_00876 [Sporisorium scitamineum]	-	-	-	-	-	-	-
SSCI41650.1	20	3	1.2	0.19	-2.65896	0.000491667	0.00120997	yes	CDS00366	related to glycosyl transferase, group 2 family protein [Sporisorium reilianum SRZ2]	-	-	-	-	-	-	-
SSCI41660.1	11	0	0.26	0.001	-8.02237	0.00097925	0.0023162	yes	CDS00367	-	-	-	-	-	-	-	-
SSCI41680.1	97	232	6.3	15.59	1.3072	1.26508e-14	7.81868e-14	yes	CDS00369	related to UTP20-component of the small-subunit processome [Sporisorium scitamineum]	-	-	-	-	-	-	-
SSCI41720.1	284	89	13.44	4.36	-1.62413	4.08224e-23	3.80614e-22	yes	CDS00372	related to endo-1,6-beta-d-glucanase precursor [Sporisorium reilianum SRZ2]	-	-	-	-	-	-	-
SSCI41730.1	186	54	10.23	3.07	-1.7365	4.44427e-17	3.21061e-16	yes	CDW97854	-	-	-	-	-	-	-	-
SSCI41830.1	227	101	12.41	5.71	-1.11994	2.74592e-11	1.38433e-10	yes	CDW97860	related to EXG1-Exo-1,3-beta-glucanase precursor [Sporisorium reilianum SRZ2]	Metabolism	Carbohydrate metabolism	ko00500//Starch and sucrose metabolism	K01210	-	-	-
SSCI42410.1	171	71	59.95	25.75	-1.21919	7.67014e-10	3.46359e-09	yes	CDW97890	probable Glycine cleavage system H protein, mitochondrial precursor [Sporisorium reilianum SRZ2]	Metabolism	Carbohydrate metabolism;Amino acid metabolism;Global and Overview	ko01100//Metabolic pathways;ko01110//Biosynthesis of secondary metabolites;ko01130//Biosynthesis of antibiotics;ko00260//Glycine, serine and threonine metabolism;ko00630//Glyoxylate and dicarboxylate metabolism	K02437	-	-	GO:0044763//single-organism cellular process;GO:0044238//primary metabolic process;GO:0006544//glycine metabolic process;GO:0009987//cellular process;GO:0043436//oxoacid metabolic process;GO:0009056//catabolic process;GO:0071704//organic substance metabolic process;GO:0006520//cellular amino acid metabolic process;GO:0044712//single-organism catabolic process;GO:0016054//organic acid catabolic pr…
SSCI43260.1	16	39	2.77	6.97	1.33127	0.00186826	0.00423721	yes	CDW97927	-	-	-	-	-	-	-	-
SSCI43740.1	0	13	0.001	2.99	11.5459	0.000245094	0.000628131	yes	CDS00463	hypothetical protein [Sporisorium scitamineum]	-	-	-	-	-	-	-
SSCI43760.1	23	73	4.18	13.71	1.71365	1.00938e-07	3.76742e-07	yes	CDS00465	related to transposases [Sporisorium scitamineum]	-	-	-	-	-	-	-
SSCI43770.1	104	491	10.96	53.5	2.28729	2.52344e-62	6.57212e-61	yes	CDW97944	related to RPC53-47 kD subunit of DNA-directed RNA polymerase III [Sporisorium scitamineum]	-	-	-	-	-	-	-
SSCI43800.1	6	19	0.69	2.27	1.71802	0.0146935	0.027976	yes	CDS00467	hypothetical protein, partial [Sporisorium scitamineum]	-	-	-	-	-	-	-
SSCI43970.1	24	85	3.85	14.1	1.87276	1.05827e-09	4.72504e-09	yes	CDS00472	hypothetical protein [Sporisorium scitamineum]	-	-	-	-	-	-	-
SSCI44230.1	13	0	7.36	0.001	-12.8455	0.000245094	0.000628131	yes	CDW97967	probable NEDD8 precursor-Ubiquitin-like protein [Sporisorium scitamineum]	-	-	-	-	-	-	-
SSCI44450.1	34	15	8.76	4	-1.13093	0.00948508	0.0188314	yes	CDS00493	-	-	-	-	-	-	-	-
SSCI44670.1	798	306	36.56	14.5	-1.33421	2.63878e-45	4.75115e-44	yes	CDW97984	hypothetical protein, partial [Sporisorium scitamineum]	-	-	-	-	-	-	-
SSCI45050.1	44	4	5.21	0.49	-3.41043	2.88644e-09	1.24755e-08	yes	CDS00514	-	-	-	-	-	-	-	-
SSCI45240.1	0	7	0.001	1.24	10.2761	0.0156414	0.029574	yes	CDS00524	-	-	-	-	-	-	-	-
SSCI45300.1	808	170	32	6.96	-2.20091	2.24353e-91	9.26016e-90	yes	CDS00527	probable PHO84-Inorganic phosphate permease [Sporisorium reilianum SRZ2]	-	-	-	-	-	-	-
SSCI45610.1	38	314	2.08	17.76	3.09398	1.06631e-56	2.53401e-55	yes	CDW98022	-	-	-	-	-	-	-	-
SSCI45630.1	2000	925	49.56	23.71	-1.06368	4.971e-75	1.60207e-73	yes	CDW98024	-	-	-	-	-	-	-	-
SSCI45690.1	37	14	11.13	4.35	-1.35537	0.00263377	0.00582193	yes	CDS00548	-	-	-	-	-	-	-	-
SSCI45900.1	80	786	4.55	46.29	3.34676	5.19317e-146	4.41607e-144	yes	CDS00553	-	-	-	-	-	-	-	-
SSCI46100.1	48	20	16.69	7.19	-1.21492	0.00133131	0.00308889	yes	CDW98047	-	-	-	-	-	-	-	-
SSCI46180.1	5911	11856	185.47	384.77	1.05281	1.01006e-269	2.09677e-267	yes	CDW98050	related to NMD5-Nam7p interacting protein (Importin-8) [Sporisorium reilianum SRZ2]	-	-	-	-	-	-	-
SSCI46280.1	6	28	1.12	5.39	2.26679	0.000197437	0.000512697	yes	CDS00565	hypothetical protein [Sporisorium scitamineum]	-	-	-	-	-	-	-
SSCI46410.1	163	330	23.64	49.51	1.06649	5.73465e-15	3.61385e-14	yes	CDW98064	hypothetical protein [Sporisorium scitamineum]	-	-	-	-	-	-	-
SSCI46450.1	1360	2823	54	115.94	1.10235	7.70539e-110	4.28226e-108	yes	CDS00572	related to cactin [Sporisorium reilianum SRZ2]	-	-	-	-	-	-	-
SSCI46520.1	1542	730	139.1	68.11	-1.03018	1.15346e-54	2.63466e-53	yes	CDS00578	related to STE14-farnesyl cysteine carboxyl-methyltransferase [Sporisorium reilianum SRZ2]	Metabolism	Metabolism of terpenoids and polyketides;Global and Overview	ko01130//Biosynthesis of antibiotics;ko00900//Terpenoid backbone biosynthesis	K00587	-	-	-
SSCI46630.1	1417	3145	57.75	132.56	1.19875	1.63109e-138	1.29351e-136	yes	CDW98068	related to GPI transamidase component PIG-S [Sporisorium reilianum SRZ2]	Metabolism	Global and Overview;Glycan biosynthesis and metabolism	ko01100//Metabolic pathways;ko00563//Glycosylphosphatidylinositol(GPI)-anchor biosynthesis	K05291	-	-	-
SSCI46710.1	3907	8996	118.59	282.43	1.25191	2.82461248656143e-315	7.12004104648942e-313	yes	CDW98071	-	-	-	-	-	-	-	-
SSCI46720.1	367	821	22.59	52.27	1.2103	1.4725e-41	2.3728e-40	yes	CDW98072	-	-	-	-	-	-	-	-
SSCI46810.1	532	1161	17.37	39.21	1.17462	3.69146e-54	8.32407e-53	yes	CDS00595	related to ATPase family protein [Sporisorium reilianum SRZ2]	-	-	-	-	-	-	-
SSCI46830.1	370	943	35.02	92.31	1.39831	1.16103e-58	2.87529e-57	yes	CDS00597	related to DRE2-component of the Fe-S protein assembly machinery [Sporisorium scitamineum]	-	-	-	-	-	-	-
SSCI46880.1	100	27	6.09	1.7	-1.84091	1.94566e-10	9.22263e-10	yes	CDW98078	-	-	-	-	-	-	-	-
SSCI46900.1	1040	502	95.01	47.43	-1.00228	4.89563e-37	7.08061e-36	yes	CDS00601	related to Chitin-binding protein [Sporisorium reilianum SRZ2]	-	-	-	-	-	-	-
SSCI47290.1	10	1	4.44	0.46	-3.27085	0.0117402	0.0228335	yes	CDW98093	-	-	-	-	-	-	-	-
SSCI47380.1	106	251	7.67	18.78	1.2919	1.60228e-15	1.04809e-14	yes	CDS00622	related to RKR1-RING domain E3 ubiquitin ligase [Sporisorium scitamineum]	-	-	-	-	-	-	-
SSCI47500.1	23	53	3.7	8.81	1.25162	0.000321103	0.000812892	yes	CDW98100	-	-	-	-	-	-	-	-
SSCI47560.1	223	98	14.63	6.65	-1.1375	2.40147e-11	1.21242e-10	yes	CDS00636	uncharacterized protein SPSC_01883 [Sporisorium scitamineum]	-	-	-	-	-	-	-
SSCI47750.1	2192	4747	106.35	238.2	1.16335	1.64549e-180	1.84347e-178	yes	CDW98115	related to Sodium/nucleoside cotransporter [Sporisorium reilianum SRZ2]	-	-	-	-	-	-	-
SSCI47840.1	288	573	37.79	77.76	1.04102	1.03181e-23	9.74905e-23	yes	CDS00644	related to HOT13-Zinc-binding mitochondrial intermembrane space protein [Sporisorium scitamineum]	-	-	-	-	-	-	-
SSCI47900.1	177	390	30.23	68.9	1.18852	1.37296e-20	1.17316e-19	yes	CDS00648	related to antibiotic biosynthesis protein [Sporisorium reilianum SRZ2]	-	-	-	-	-	-	-
SSCI47910.1	2599	204	113.68	9.23	-3.6225	0	0	yes	CDW98125	-	Metabolism	Metabolism of cofactors and vitamins;Global and Overview	ko01100//Metabolic pathways;ko00790//Folate biosynthesis	K01113	-	-	-
SSCI47940.1	1977	3998	86.73	181.41	1.06465	5.70206e-136	4.37447e-134	yes	CDS00649	related to SLX1-subunit of a complex involved in DNA-dependent DNA replication [Sporisorium scitamineum]	-	-	-	-	-	-	-
SSCI48010.1	119	278	6.13	14.82	1.27359	9.13997e-17	6.48341e-16	yes	CDW98132	related to Cytochrome P450 [Sporisorium reilianum SRZ2]	-	-	-	-	-	-	-
SSCI48060.1	7105	1739	379.11	95.97	-1.98196	0	0	yes	CDW98135	related to GIT1-Glycerophosphoinositol transporter also able to mediate low-affinity phosphate transport [Sporisorium reilianum SRZ2]	-	-	-	-	-	-	-
SSCI48150.1	3544	7847	146.99	336.62	1.1954	5.24719e-267	1.02874e-264	yes	CDS00658	related to SEE1-probable lysine methyltransferase [Sporisorium scitamineum]	-	-	-	-	-	-	-
SSCI48170.1	1091	2260	78.74	168.69	1.09921	5.70892e-91	2.32911e-89	yes	CDS00660	probable GAL7-UDP-glucose--hexose-1-phosphate uridylyltransferase [Sporisorium reilianum SRZ2]	Metabolism	Global and Overview;Carbohydrate metabolism	ko01100//Metabolic pathways;ko00520//Amino sugar and nucleotide sugar metabolism;ko00052//Galactose metabolism	K00965	-	GO:0003824//catalytic activity;GO:0016740//transferase activity	-
SSCI48280.1	2751	5909	223.7	496.97	1.15159	3.171e-207	4.56753e-205	yes	CDS00663	probable Alcohol dehydrogenase [Sporisorium reilianum SRZ2]	-	-	-	-	-	-	-
SSCI48310.1	5818	12544	283.7	632.64	1.15702	0	0	yes	CDS00666	probable serine-type carboxypeptidase f precursor [Sporisorium reilianum SRZ2]	-	-	-	-	-	-	-
SSCI48340.1	36	240	3.13	21.58	2.78546	5.01373e-39	7.46559e-38	yes	CDW98149	-	-	-	-	-	-	-	-
SSCI48350.1	16	39	1.45	3.66	1.33579	0.00186826	0.00423721	yes	CDW98150	related to formate/nitrite transporter [Sporisorium reilianum SRZ2]	-	-	-	-	-	-	-
SSCI48490.1	311	616	38.04	77.93	1.03466	4.94822e-25	4.90513e-24	yes	CDS00674	related to NonF protein, involved in nonactin biosynthesis [Sporisorium reilianum SRZ2]	-	-	-	-	-	-	-
SSCI48820.1	1008	411	42.67	17.99	-1.24603	1.44852e-50	3.04275e-49	yes	CDS00690	related to amidase (acetamidase) [Sporisorium reilianum SRZ2]	Metabolism	Global and Overview;Amino acid metabolism	ko01120//Microbial metabolism in diverse environments;ko00330//Arginine and proline metabolism;ko00380//Tryptophan metabolism;ko00360//Phenylalanine metabolism	K01426	-	-	-
SSCI48830.1	5326	1956	306.27	116.33	-1.39658	1.99019e-261	3.79643e-259	yes	CDS00691	probable UDP-glucose 6-dehydrogenase [Sporisorium reilianum SRZ2]	Metabolism	Global and Overview;Carbohydrate metabolism	ko01100//Metabolic pathways;ko00520//Amino sugar and nucleotide sugar metabolism;ko00500//Starch and sucrose metabolism;ko00040//Pentose and glucuronate interconversions;ko00053//Ascorbate and aldarate metabolism	K00012	-	-	-
SSCI48950.1	1	13	0.06	0.75	3.64386	0.00183717	0.00417477	yes	CDS00698	uncharacterized protein SPSC_02362 [Sporisorium scitamineum]	-	-	-	-	-	-	-
SSCI48990.1	36	105	2.18	6.59	1.59595	1.92009e-09	8.39652e-09	yes	CDS00701	-	-	-	-	-	-	-	-
SSCI49300.1	114	422	2.65	10.14	1.93599	7.98594e-44	1.36808e-42	yes	CDW98184	related to CHK1-Serine/threonine kinase [Sporisorium scitamineum]	-	-	-	-	-	-	-
SSCI49360.1	435	859	18.23	37.22	1.02976	1.07214e-33	1.41707e-32	yes	CDW98187	probable RAD50-DNA repair protein [Sporisorium reilianum SRZ2]	Genetic Information Processing	Replication and repair	ko03440//Homologous recombination;ko03450//Non-homologous end-joining	K10866	-	-	-
SSCI49760.1	215	596	11.26	32.3	1.52033	2.55453e-43	4.30307e-42	yes	CDW98198	probable aldehyde dehydrogenase family 7 member A1 [Sporisorium reilianum SRZ2]	Metabolism	Global and Overview;Metabolism of other amino acids;Lipid metabolism;Carbohydrate metabolism;Amino acid metabolism	ko01100//Metabolic pathways;ko01110//Biosynthesis of secondary metabolites;ko01130//Biosynthesis of antibiotics;ko01120//Microbial metabolism in diverse environments;ko01230//Biosynthesis of amino acids;ko00010//Glycolysis / Gluconeogenesis;ko00260//Glycine, serine and threonine metabolism;ko00280//Valine, leucine and isoleucine degradation;ko00620//Pyruvate metabolism;ko00330//Arginine and proli…	K14085	-	-	-
SSCI49770.1	28	182	2.12	14.26	2.74984	1.20033e-29	1.39801e-28	yes	CDW98199	-	-	-	-	-	-	-	-
SSCI49780.1	0	9	0.001	2.24	11.1293	0.00391328	0.00835955	yes	CDW98200	-	-	-	-	-	-	-	-
SSCI50020.1	2202	314	131.61	19.41	-2.7614	1.43064e-301	3.36582e-299	yes	CDS00747	repellent protein 1 precursor [Sporisorium scitamineum]	-	-	-	-	-	-	-
SSCI50280.1	27	97	1.19	4.42	1.89308	5.71052e-11	2.81655e-10	yes	CDS00761	uncharacterized protein SPSC_05548 [Sporisorium scitamineum]	-	-	-	-	-	-	-
SSCI50470.1	239	77	18.65	6.21	-1.58651	4.75011e-19	3.784e-18	yes	CDS00767	hypothetical protein [Sporisorium scitamineum]	-	-	-	-	-	-	-
SSCI50600.1	111	45	46.44	19.47	-1.25412	4.93688e-07	1.7431e-06	yes	CDW98236	hypothetical protein [Sporisorium scitamineum]	-	-	-	-	-	-	-
SSCI50650.1	831	229	66.27	18.89	-1.81073	7.28451e-73	2.27496e-71	yes	CDW98240	-	-	-	-	-	-	-	-
SSCI50700.1	9	1	3.56	0.41	-3.11818	0.0215151	0.0395659	yes	CDW98245	-	-	-	-	-	-	-	-
SSCI50800.1	854	3069	60.57	225.14	1.89415	2.53279e-259	4.70433e-257	yes	CDS00785	related to AIF1-mitochondrial cell death effector [Sporisorium scitamineum]	-	-	-	-	-	-	-
SSCI51210.1	1	11	0.05	0.6	3.58496	0.00636217	0.0130497	yes	CDW98269	-	-	-	-	-	-	-	-
SSCI51250.1	99	45	13.17	6.19	-1.08924	1.87805e-05	5.60002e-05	yes	CDS00800	-	-	-	-	-	-	-	-
SSCI51630.1	89	1	7.32	0.09	-6.34577	3.50349e-25	3.48276e-24	yes	CDW98292	related to Endoglucanase 1 precursor [Sporisorium reilianum SRZ2]	-	-	-	-	-	-	-
SSCI52410.1	258	543	14.64	31.87	1.12228	2.5684e-25	2.56042e-24	yes	CDS00839	related to general amidase [Sporisorium reilianum SRZ2]	Metabolism	Amino acid metabolism;Global and Overview	ko01120//Microbial metabolism in diverse environments;ko00330//Arginine and proline metabolism;ko00380//Tryptophan metabolism;ko00360//Phenylalanine metabolism	K01426	-	-	-
SSCI52450.1	1517	3197	148.45	323.57	1.1241	1.33147e-125	8.86556e-124	yes	CDW98332	related to transposase (fragment), partial [Sporisorium reilianum SRZ2]	-	-	-	-	-	-	-
SSCI52630.1	267	627	11.95	29.02	1.28004	2.22833e-35	3.09598e-34	yes	CDW98342	related to UDP-glucose:glycoprotein glucosyltransferase precursor [Sporisorium scitamineum]	Genetic Information Processing	Folding, sorting and degradation	ko04141//Protein processing in endoplasmic reticulum	K11718	-	-	-
SSCI52840.1	102	229	4.62	10.73	1.21569	4.88577e-13	2.75514e-12	yes	CDS00853	related to multidrug resistance protein [Sporisorium reilianum SRZ2]	-	-	-	-	-	-	-
SSCI52890.1	122	28	7.37	1.75	-2.07431	2.90089e-14	1.77115e-13	yes	CDS00855	related to glycosyl transferase, group 2 family protein [Sporisorium scitamineum]	-	-	-	-	-	-	-
SSCI52920.1	1243	2497	148.89	309.35	1.05499	4.22303e-92	1.76368e-90	yes	CDS00858	probable ubiquitin thiolesterase L3 [Sporisorium reilianum SRZ2]	-	-	-	-	-	-	-
SSCI53030.1	57	123	7.58	16.92	1.15846	3.53942e-07	1.26231e-06	yes	CDS00864	-	Genetic Information Processing	Translation	ko03013//RNA transport;ko03015//mRNA surveillance pathway	K13171	-	-	-
SSCI53180.1	1095	2846	53.58	144.02	1.4265	1.06074e-171	1.10098e-169	yes	CDW98370	related to DAL2-allantoinase [Sporisorium reilianum SRZ2]	Metabolism	Nucleotide metabolism;Global and Overview	ko01100//Metabolic pathways;ko01120//Microbial metabolism in diverse environments;ko00230//Purine metabolism	K01477	-	-	-
SSCI53210.1	4	45	0.81	9.46	3.54585	4.65841e-10	2.13223e-09	yes	CDS00870	hypothetical protein, partial [Sporisorium scitamineum]	-	-	-	-	-	-	-
SSCI53220.1	10	77	1.25	9.95	2.99277	3.73402e-14	2.25447e-13	yes	CDW98372	hypothetical protein [Sporisorium scitamineum]	-	-	-	-	-	-	-
SSCI53350.1	1615	708	59.77	27.1	-1.14113	4.96157e-67	1.39517e-65	yes	CDW98381	related to acid sphingomyelinase [Sporisorium reilianum SRZ2]	-	-	-	-	-	-	-
SSCI53730.1	593	1555	66.61	180.65	1.43939	3.61923e-96	1.64804e-94	yes	CDS00888	-	Metabolism	Amino acid metabolism	ko00350//Tyrosine metabolism	K00680	-	-	-
SSCI53750.1	2341	5167	90.34	206.24	1.19089	5.90279e-200	7.71517e-198	yes	CDS00890	related to FMP25-mitochondrial inner membrane protein involved in assembly of cytochrome bc1 complex [Sporisorium scitamineum]	-	-	-	-	-	-	-
SSCI53800.1	215	539	29.41	76.27	1.37481	2.88271e-34	3.89028e-33	yes	CDW98396	hypothetical protein [Sporisorium scitamineum]	-	-	-	-	-	-	-
SSCI53820.1	2731	1144	184.2	79.8	-1.20681	7.67566e-121	4.88061e-119	yes	CDS00894	probable clathrin-associated adaptor complex medium chain [Sporisorium reilianum SRZ2]	Cellular Processes	Transport and catabolism	ko04144//Endocytosis	K11826	-	-	-
SSCI53880.1	171	68	12.76	5.25	-1.28124	1.61144e-10	7.69001e-10	yes	CDS00900	related to PUB1-major polyadenylated RNA-binding protein of nucleus and cytoplasm [Sporisorium reilianum SRZ2]	-	-	-	-	-	-	-
SSCI54000.1	364	113	26.2	8.41	-1.63939	2.56045e-29	2.95288e-28	yes	CDS00906	-	-	-	-	-	-	-	-
SSCI54460.1	22	45	0.98	2.07	1.07878	0.00497554	0.0104113	yes	CDS00927	conserved hypothetical Ustilago-specific protein [Sporisorium reilianum SRZ2]	-	-	-	-	-	-	-
SSCI54600.1	8	21	1.35	3.67	1.44282	0.0242204	0.0441268	yes	CDS00933	-	-	-	-	-	-	-	-
SSCI54630.1	42	87	2.1	4.5	1.09954	4.51384e-05	0.000128255	yes	CDW98421	related to Quinate permease [Sporisorium scitamineum]	-	-	-	-	-	-	-
SSCI54710.1	14820	31284	294.03	641.95	1.1265	0	0	yes	CDS00940	probable SNQ2-ABC transporter involved in multidrug resistance [Sporisorium reilianum SRZ2]	-	-	-	-	-	-	-
SSCI54750.1	23	7	1.82	0.57	-1.6749	0.00525564	0.0109455	yes	CDS00944	probable ADH1-alcohol dehydrogenase I [Sporisorium reilianum SRZ2]	Metabolism	Lipid metabolism;Global and Overview;Amino acid metabolism;Carbohydrate metabolism	ko01100//Metabolic pathways;ko01110//Biosynthesis of secondary metabolites;ko01130//Biosynthesis of antibiotics;ko01120//Microbial metabolism in diverse environments;ko00010//Glycolysis / Gluconeogenesis;ko00071//Fatty acid degradation;ko00350//Tyrosine metabolism;ko01220//Degradation of aromatic compounds	K13953	-	-	-
SSCI54920.1	1488	2980	41.95	86.89	1.05052	1.33645e-105	6.88518e-104	yes	CDS00955	-	-	-	-	-	-	-	-
SSCI55100.1	140	45	7.53	2.5	-1.59072	8.74179e-12	4.54007e-11	yes	CDW98437	-	-	-	-	-	-	-	-
SSCI55120.1	1243	142	74.14	8.76	-3.08125	5.76656e-200	7.67932e-198	yes	CDW98439	related to 3-phytase A precursor [Sporisorium reilianum SRZ2]	-	-	-	-	-	-	-
SSCI55270.1	337	686	21.1	44.43	1.07429	2.54278e-29	2.93731e-28	yes	CDW98447	-	-	-	-	-	-	-	-
SSCI55450.1	2912	1364	246.51	119.43	-1.04548	1.35564e-99	6.55351e-98	yes	CDW98457	MAP kinase Kpp2 [Sporisorium reilianum SRZ2]	-	-	-	-	-	-	-
SSCI55570.1	129	39	10.92	3.41	-1.67913	1.13996e-11	5.87715e-11	yes	CDW98459	related to PRM1-Pheromone-regulated multispanning membrane protein [Sporisorium reilianum SRZ2]	-	-	-	-	-	-	-
SSCI56030.1	19	42	2.34	5.36	1.19572	0.00320217	0.00696485	yes	CDS01011	uncharacterized protein SPSC_01030 [Sporisorium scitamineum]	-	-	-	-	-	-	-
SSCI56040.1	18	48	1.78	4.91	1.46385	0.000199003	0.000516573	yes	CDS01012	hypothetical protein [Sporisorium scitamineum]	-	-	-	-	-	-	-
SSCI56050.1	134	63	9.82	4.77	-1.04173	1.51528e-06	5.10903e-06	yes	CDS01013	related to Gluconolactonase [Sporisorium reilianum SRZ2]	Metabolism	Carbohydrate metabolism;Global and Overview	ko01100//Metabolic pathways;ko01110//Biosynthesis of secondary metabolites;ko01130//Biosynthesis of antibiotics;ko01120//Microbial metabolism in diverse environments;ko01200//Carbon metabolism;ko00030//Pentose phosphate pathway;ko01220//Degradation of aromatic compounds;ko00053//Ascorbate and aldarate metabolism	K01053	-	-	-
SSCI56290.1	560	268	51.32	25.4	-1.01469	1.42797e-21	1.26775e-20	yes	CDS01020	related to hydroxyquinol-1,2-dioxygenase [Sporisorium reilianum SRZ2]	Metabolism	Global and Overview	ko01100//Metabolic pathways;ko01120//Microbial metabolism in diverse environments;ko01220//Degradation of aromatic compounds	K03381	-	GO:0003824//catalytic activity;GO:0016491//oxidoreductase activity;GO:0051213//dioxygenase activity	GO:0008152//metabolic process
SSCI56560.1	1081	2864	16.71	45.78	1.45401	2.86812e-178	3.163e-176	yes	CDS01035	related to E3 ubiquitin protein ligase TOM1 [Sporisorium reilianum SRZ2]	Genetic Information Processing	Folding, sorting and degradation	ko04120//Ubiquitin mediated proteolysis	K10592	-	-	-
SSCI56900.1	585	139	32.11	7.89	-2.02493	1.24193e-60	3.14176e-59	yes	CDW98509	-	-	-	-	-	-	-	-
SSCI56920.1	590	1213	20.23	43.01	1.08818	5.9125e-50	1.21663e-48	yes	CDW98511	related to CDC39-transcriptional regulator protein [Sporisorium reilianum SRZ2]	Genetic Information Processing	Folding, sorting and degradation	ko03018//RNA degradation	K12604	-	-	-
SSCI57090.1	365	13	24.85	0.92	-4.75547	9.51504e-87	3.66979e-85	yes	CDW98519	-	-	-	-	-	-	-	-
SSCI57100.1	14	3	3.81	0.85	-2.16426	0.0127622	0.0245839	yes	CDS01060	-	-	-	-	-	-	-	-
SSCI58150.1	173	79	12.18	5.75	-1.08288	2.43334e-08	9.67034e-08	yes	CDW98565	uncharacterized protein SPSC_00121 [Sporisorium scitamineum]	-	-	-	-	-	-	-
SSCI58210.1	2932	1328	139.44	65.32	-1.09405	2.74977e-108	1.47029e-106	yes	CDW98571	related to RAM1-protein farnesyltransferase, beta subunit [Sporisorium reilianum SRZ2]	Metabolism	Metabolism of terpenoids and polyketides;Global and Overview	ko01130//Biosynthesis of antibiotics;ko00900//Terpenoid backbone biosynthesis	K05954	-	-	-
SSCI58340.1	481	128	52.4	14.42	-1.8615	2.70406e-45	4.85631e-44	yes	CDW98575	hypothetical protein [Sporisorium scitamineum]	-	-	-	-	-	-	-
SSCI58520.1	22	3	3.43	0.48	-2.8371	0.000157883	0.000415334	yes	CDW98588	hypothetical protein [Sporisorium scitamineum]	-	-	-	-	-	-	-
SSCI58530.1	83	22	17.03	4.67	-1.86658	6.49246e-09	2.72598e-08	yes	CDS01104	-	-	-	-	-	-	-	-
SSCI58620.1	486	1937	28.93	119.24	2.04323	2.98855e-193	3.57512e-191	yes	CDS01110	high affinity ammonium transporter [Sporisorium reilianum SRZ2]	-	-	-	-	GO:0044425//membrane part;GO:0031224//intrinsic component of membrane;GO:0016020//membrane	-	GO:0006812//cation transport;GO:0071705//nitrogen compound transport;GO:0051179//localization;GO:0051234//establishment of localization;GO:1902578//single-organism localization;GO:0015696//ammonium transport;GO:0044699//single-organism process;GO:0044765//single-organism transport;GO:0015672//monovalent inorganic cation transport;GO:0006810//transport;GO:0006811//ion transport
SSCI58700.1	77	242	4.48	14.57	1.70143	6.76274e-22	6.0727e-21	yes	CDW98594	-	-	-	-	-	-	-	-
SSCI58910.1	11	26	0.99	2.43	1.29546	0.0201872	0.0373476	yes	CDW98606	related to FET5-multicopper oxidase [Sporisorium reilianum SRZ2]	-	-	-	-	-	-	-
SSCI58960.1	91	37	14.59	6.14	-1.24867	5.26695e-06	1.67695e-05	yes	CDS01125	related to FIG4-polyphosphoinositide phosphatase family member [Sporisorium reilianum SRZ2]	-	-	-	-	-	-	-
SSCI59610.1	262	125	23.13	11.41	-1.01947	5.15886e-11	2.55338e-10	yes	CDW98644	-	-	-	-	-	-	-	-
SSCI59980.1	50	101	9.43	19.71	1.0636	2.06969e-05	6.14035e-05	yes	CDW98664	related to BET1-Type II membrane protein required for vesicular transport between ER and Golgi [Sporisorium scitamineum]	Genetic Information Processing	Folding, sorting and degradation	ko04130//SNARE interactions in vesicular transport	K08504	-	-	-
SSCI59990.1	120	303	14.49	37.85	1.38524	2.31582e-20	1.95515e-19	yes	CDW98665	-	-	-	-	-	-	-	-
SSCI60110.1	913	2572	45.92	133.78	1.54267	8.78632e-166	8.38025e-164	yes	CDS01169	related to GAS1-glycophospholipid-anchored surface glycoprotein [Sporisorium reilianum SRZ2]	-	-	-	-	-	-	-
SSCI60170.1	2598	5175	73.45	151.33	1.04286	1.71081e-158	1.50937e-156	yes	CDW98671	probable replication licensing factor MCM4 [Sporisorium reilianum SRZ2]	Cellular Processes;Genetic Information Processing	Replication and repair;Cell growth and death	ko04111//Cell cycle - yeast;ko04113//Meiosis - yeast;ko03030//DNA replication	K02212	-	-	-
SSCI60180.1	1812	3829	96.51	210.93	1.12801	1.56292e-145	1.31323e-143	yes	CDW98672	related to CDC20-cell division control protein [Sporisorium reilianum SRZ2]	Cellular Processes;Genetic Information Processing	Folding, sorting and degradation;Cell growth and death	ko04111//Cell cycle - yeast;ko04113//Meiosis - yeast;ko04120//Ubiquitin mediated proteolysis	K03363	-	-	-
SSCI60220.1	20	42	7.7	16.72	1.11864	0.00522183	0.0108815	yes	CDS01173	hypothetical protein, partial [Sporisorium scitamineum]	-	-	-	-	-	-	-
SSCI60240.1	2771	5548	39.56	81.92	1.05017	1.50989e-168	1.50096e-166	yes	CDW98677	related to BLM10-proteasome activator subunit [Sporisorium scitamineum]	Genetic Information Processing	Folding, sorting and degradation	ko03050//Proteasome	K06699	-	-	-
SSCI60280.1	1303	2844	81.42	183.79	1.1746	2.66355e-123	1.75694e-121	yes	CDS01177	related to lipase family [Sporisorium reilianum SRZ2]	-	-	-	-	-	-	-
SSCI60380.1	738	5143	47.98	345.84	2.8496	0	0	yes	CDW98687	-	-	-	-	-	-	-	-
SSCI60400.1	14	31	5.25	12.02	1.19505	0.0162122	0.0305297	yes	CDS01179	-	-	-	-	-	-	-	-
SSCI60520.1	434	128	24.66	7.52	-1.71337	7.88386e-37	1.1356e-35	yes	CDS01183	-	-	-	-	-	-	-	-
SSCI60550.1	114	235	12.19	25.99	1.09226	2.12348e-11	1.07746e-10	yes	CDS01184	-	-	-	-	-	-	-	-
SSCI60580.1	486	988	49.93	104.98	1.07214	1.12711e-40	1.76388e-39	yes	CDW98700	-	Genetic Information Processing	Transcription	ko03040//Spliceosome	K12861	-	-	-
SSCI60610.1	298	741	8.56	22.01	1.36248	2.16006e-45	3.89915e-44	yes	CDS01187	related to ASG1-activator of stress genes [Sporisorium scitamineum]	-	-	-	-	-	-	-
SSCI60710.1	147	291	4.1	8.39	1.03305	8.43471e-13	4.67653e-12	yes	CDW98705	hypothetical protein [Sporisorium scitamineum]	-	-	-	-	-	-	-
SSCI60740.1	10	27	1.26	3.5	1.47393	0.00768692	0.0155323	yes	CDW98708	hypothetical protein [Sporisorium scitamineum]	-	-	-	-	-	-	-
SSCI60880.1	120	40	10.19	3.51	-1.53761	9.01869e-10	4.05181e-09	yes	CDS01194	related to extracellular aspartic proteinase [Sporisorium reilianum SRZ2]	-	-	-	-	-	-	-
SSCI60890.1	39	13	5.6	1.93	-1.53683	0.000630739	0.0015335	yes	CDW98720	related to extracellular aspartic proteinase [Sporisorium reilianum SRZ2]	-	-	-	-	-	-	-
SSCI61130.1	630	1383	52.11	118.32	1.18306	5.45557e-64	1.46408e-62	yes	CDW98726	related to aflatoxin aldehyde reductase [Sporisorium reilianum SRZ2]	-	-	-	-	-	-	-
SSCI61150.1	56	129	3.72	8.87	1.25363	2.84256e-08	1.1246e-07	yes	CDW98728	related to stress response protein rds1p [Sporisorium reilianum SRZ2]	-	-	-	-	-	-	-
SSCI61270.1	154	306	11.49	23.61	1.03902	1.47804e-13	8.57893e-13	yes	CDS01213	related to KEL1-involved in cell fusion and morphology [Sporisorium reilianum SRZ2]	-	-	-	-	-	-	-
SSCI61400.1	38	128	4.81	16.76	1.80091	3.10129e-13	1.76808e-12	yes	CDW98745	related to Copper amine oxidase 1 [Sporisorium reilianum SRZ2]	Metabolism	Metabolism of other amino acids;Global and Overview;Amino acid metabolism	ko01100//Metabolic pathways;ko01110//Biosynthesis of secondary metabolites;ko00260//Glycine, serine and threonine metabolism;ko00350//Tyrosine metabolism;ko00360//Phenylalanine metabolism;ko00410//beta-Alanine metabolism	K00276	-	-	-
SSCI61440.1	225	480	14.12	31.16	1.14196	2.34984e-23	2.20255e-22	yes	CDW98747	probable lipase precursor [Sporisorium reilianum SRZ2]	-	-	-	-	-	GO:0016788//hydrolase activity, acting on ester bonds;GO:0016787//hydrolase activity;GO:0016298//lipase activity;GO:0003824//catalytic activity	GO:0044238//primary metabolic process;GO:0008152//metabolic process;GO:0071704//organic substance metabolic process;GO:0044699//single-organism process;GO:0044710//single-organism metabolic process;GO:0006629//lipid metabolic process
SSCI61450.1	747	194	25.92	6.96	-1.89691	3.1354e-70	9.3374e-69	yes	CDS01220	-	-	-	-	-	-	-	-
SSCI61460.1	438	887	73.94	154.87	1.06663	1.46611e-36	2.10321e-35	yes	CDS01221	-	-	-	-	-	-	-	-
SSCI61480.1	863	269	28.05	9.04	-1.63361	3.21392e-65	8.7922e-64	yes	CDS01223	probable xylulose-5-phosphate/fructose-6-phosphate phosphoketolase [Sporisorium scitamineum]	Metabolism	Carbohydrate metabolism;Global and Overview	ko01100//Metabolic pathways;ko01120//Microbial metabolism in diverse environments;ko00030//Pentose phosphate pathway	K01621	-	-	-
SSCI61640.1	79	197	4.53	11.69	1.36769	1.29986e-13	7.59472e-13	yes	CDS01234	related to Dimethylaniline monooxygenase [N-oxide forming] 3 [Sporisorium reilianum SRZ2]	-	-	-	-	-	-	-
SSCI61750.1	2	13	0.4	2.66	2.73335	0.0074061	0.0150078	yes	CDS01244	related to short-chain dehydrogenase/reductase [Sporisorium reilianum SRZ2]	-	-	-	-	-	-	-
SSCI61960.1	17	34	5.22	10.8	1.04891	0.0242716	0.0442087	yes	CDS01247	related to FAP7-involved in the oxidative stress response [Sporisorium reilianum SRZ2]	Genetic Information Processing;Metabolism	Nucleotide metabolism;Global and Overview;Translation	ko01100//Metabolic pathways;ko01110//Biosynthesis of secondary metabolites;ko01130//Biosynthesis of antibiotics;ko00230//Purine metabolism;ko03008//Ribosome biogenesis in eukaryotes	K18532	-	-	-
SSCI62000.1	92	258	14.03	40.69	1.53616	2.67987e-20	2.2598e-19	yes	CDS01249	related to nitrilase [Sporisorium reilianum SRZ2]	Metabolism	Global and Overview;Metabolism of other amino acids	ko01100//Metabolic pathways;ko01110//Biosynthesis of secondary metabolites;ko00460//Cyanoamino acid metabolism	K13035	-	-	-
SSCI62010.1	88	224	15.49	40.78	1.39652	1.31294e-15	8.6363e-15	yes	CDW98766	related to nitrilase [Sporisorium reilianum SRZ2]	Metabolism	Metabolism of other amino acids;Global and Overview	ko01100//Metabolic pathways;ko01110//Biosynthesis of secondary metabolites;ko00460//Cyanoamino acid metabolism	K13035	-	-	-
SSCI62020.1	44	94	10.58	23.39	1.14455	1.20916e-05	3.71862e-05	yes	CDS01250	related to ATP-binding cassette, sub-family A [Sporisorium reilianum SRZ2]	-	-	-	-	-	-	-
SSCI62550.1	104	251	8.48	21.17	1.31989	5.35294e-16	3.61887e-15	yes	CDW98793	related to cell cycle control protein dicer [Sporisorium reilianum SRZ2]	-	-	-	-	-	-	-
SSCI62660.1	4903	2185	741.02	341.56	-1.11737	2.99254e-167	2.93353e-165	yes	CDS01273	related to Peripheral-type benzodiazepine receptor [Sporisorium reilianum SRZ2]	-	-	-	-	-	-	-
SSCI62790.1	25	57	0.67	1.58	1.23769	0.000228483	0.000588767	yes	CDW98808	related to polyketide synthase [Sporisorium reilianum SRZ2]	-	-	-	-	-	-	-
SSCI62990.1	589	1575	15.86	43.87	1.46784	2.88782e-100	1.42533e-98	yes	CDW98812	K, P-type ATPase [Sporisorium reilianum SRZ2]	-	-	-	-	GO:0016020//membrane	GO:0003824//catalytic activity;GO:0005488//binding;GO:0043167//ion binding	-
SSCI63120.1	7412	14369	365.12	732.11	1.00369	5.19724e-272	1.11158e-269	yes	CDW98817	probable heat-shock protein hsp60 [Sporisorium reilianum SRZ2]	Genetic Information Processing	Folding, sorting and degradation	ko03018//RNA degradation	K04077	GO:0044424//intracellular part;GO:0005623//cell;GO:0044464//cell part;GO:0005622//intracellular	GO:0097159//organic cyclic compound binding;GO:0036094//small molecule binding;GO:0032549//ribonucleoside binding;GO:0001883//purine nucleoside binding;GO:1901363//heterocyclic compound binding;GO:0032550//purine ribonucleoside binding;GO:0001882//nucleoside binding;GO:0005488//binding;GO:0097367//carbohydrate derivative binding	GO:0006457//protein folding;GO:0009987//cellular process
SSCI63280.1	953	381	136.87	56.59	-1.27419	1.02801e-49	2.08496e-48	yes	CDW98827	probable het-c2 protein [Sporisorium reilianum SRZ2]	-	-	-	-	-	-	-
SSCI63290.1	621	1368	54.65	124.53	1.1882	7.33561e-64	1.96116e-62	yes	CDW98828	probable urate oxidase (uricase) [Sporisorium reilianum SRZ2]	Metabolism	Global and Overview;Nucleotide metabolism;Biosynthesis of other secondary metabolites	ko01100//Metabolic pathways;ko01120//Microbial metabolism in diverse environments;ko00230//Purine metabolism;ko00232//Caffeine metabolism	K00365	-	-	-
SSCI63500.1	445	935	19.7	42.82	1.12009	2.2186e-41	3.55077e-40	yes	CDW98837	related to RAD7-nucleotide excision repair protein [Sporisorium reilianum SRZ2]	-	-	-	-	-	-	-
SSCI63960.1	12	0	1.63	0.001	-10.6707	0.000489894	0.00120645	yes	CDW98856	related to Retrovirus-related POL polyprotein [Sporisorium scitamineum]	-	-	-	-	-	-	-
SSCI64000.1	1279	23	47.09	0.88	-5.74177	1.09186531468332e-318	2.8542167913658e-316	yes	CDS01335	related to Betaine lipid synthase [Sporisorium reilianum SRZ2]	Metabolism	Lipid metabolism	ko00564//Glycerophospholipid metabolism	K13621	-	-	-
SSCI64080.1	29	9	12.49	4.01	-1.6391	0.00167444	0.00382962	yes	CDW98865	related to COX7-cytochrome-c oxidase, subunit VII [Sporisorium reilianum SRZ2]	Metabolism	Energy metabolism;Global and Overview	ko01100//Metabolic pathways;ko00190//Oxidative phosphorylation	K02269	-	-	-
SSCI64220.1	89	249	6.44	18.63	1.5325	1.84291e-19	1.48146e-18	yes	CDS01341	-	-	-	-	-	-	-	-
SSCI64240.1	16	5	3.69	1.19	-1.63266	0.0266814	0.0483236	yes	CDW98872	related to Acetylcholinesterase precursor [Sporisorium reilianum SRZ2]	-	-	-	-	-	-	-
SSCI64520.1	128	45	18.38	6.68	-1.46022	9.95104e-10	4.45367e-09	yes	CDW98881	probable l-isoaspartyl protein carboxyl methyltransferase [Sporisorium reilianum SRZ2]	-	-	-	-	-	GO:0003824//catalytic activity;GO:0016740//transferase activity	GO:0006464//cellular protein modification process;GO:0009987//cellular process;GO:0019538//protein metabolic process;GO:0043412//macromolecule modification;GO:0044238//primary metabolic process;GO:0036211//protein modification process;GO:0044260//cellular macromolecule metabolic process;GO:0008152//metabolic process;GO:0044237//cellular metabolic process;GO:0043170//macromolecule metabolic proces…
SSCI64670.1	32	4	11.13	1.44	-2.95031	1.97889e-06	6.59133e-06	yes	CDW98892	-	-	-	-	-	-	-	-
SSCI64730.1	223	61	7.68	2.17	-1.82341	2.73447e-21	2.38565e-20	yes	CDS01362	probable HMG-box protein Hmg3 [Sporisorium reilianum SRZ2]	-	-	-	-	-	-	-
SSCI64910.1	11	43	0.96	3.87	2.01123	8.9357e-06	2.78078e-05	yes	CDS01370	related to Alpha arabinofuranosidase [Sporisorium reilianum SRZ2]	-	-	-	-	-	-	-
SSCI64980.1	1595	3642	109.63	258.9	1.23975	7.3765e-165	6.94177e-163	yes	CDW98906	probable SDS22-protein phosphatase 1, regulatory subunit 7 [Sporisorium reilianum SRZ2]	-	-	-	-	-	-	-
SSCI65100.1	2143	926	155.04	69.29	-1.16192	1.90107e-92	8.03456e-91	yes	CDW98917	related to Protein farnesyltransferase alpha subunit [Sporisorium reilianum SRZ2]	Metabolism	Global and Overview;Metabolism of terpenoids and polyketides	ko01130//Biosynthesis of antibiotics;ko00900//Terpenoid backbone biosynthesis	K05955	-	-	-
SSCI65330.1	421	127	23.28	7.26	-1.68105	7.87248e-35	1.08312e-33	yes	CDS01388	related to DNA polymerase X [Sporisorium scitamineum]	Genetic Information Processing	Replication and repair	ko03450//Non-homologous end-joining	K10981	-	-	-
SSCI65390.1	539	235	33.46	15.09	-1.14884	3.07374e-25	3.05986e-24	yes	CDS01392	-	-	-	-	-	-	-	-
SSCI65520.1	1354	609	126.9	59.04	-1.10393	1.93934e-54	4.40123e-53	yes	CDW98934	-	-	-	-	-	-	-	-
SSCI65860.1	445	929	18.81	40.61	1.11034	1.27628e-40	1.98851e-39	yes	CDW98956	related to Cephamycin export protein cmcT [Sporisorium reilianum SRZ2]	-	-	-	-	-	-	-
SSCI65880.1	43	11	4.27	1.13	-1.91791	2.30137e-05	6.78207e-05	yes	CDS01410	related to glucose/galactose transporter [Sporisorium reilianum SRZ2]	-	-	-	-	-	-	-
SSCI65970.1	348	827	24.15	59.36	1.29747	1.41605e-46	2.64405e-45	yes	CDW98964	-	Metabolism;Environmental Information Processing	Signal transduction;Carbohydrate metabolism;Global and Overview	ko01100//Metabolic pathways;ko00562//Inositol phosphate metabolism;ko04070//Phosphatidylinositol signaling system	K10572	-	-	-
SSCI65980.1	541	1539	40.78	119.97	1.55674	2.1129e-107	1.1129e-105	yes	CDW98965	-	-	-	-	-	-	-	-
SSCI66330.1	1039	271	47.31	12.76	-1.89052	4.47164e-95	1.98496e-93	yes	CDW98982	related to aldehyde dehydrogenase [Sporisorium reilianum SRZ2]	-	-	-	-	-	-	-
SSCI66690.1	1169	3166	31.36	87.85	1.48612	1.08154e-200	1.46798e-198	yes	CDW99005	hypothetical protein [Sporisorium scitamineum]	-	-	-	-	-	-	-
SSCI66710.1	1185	2632	35.19	80.85	1.20008	5.52349e-120	3.41972e-118	yes	CDW99007	related to Shuttle craft protein [Sporisorium reilianum SRZ2]	-	-	-	-	-	-	-
SSCI66720.1	11797	28100	527.98	1300.74	1.30078	0	0	yes	CDS01441	heat shock 70 kd protein 2 [Sporisorium reilianum SRZ2]	Cellular Processes;Genetic Information Processing	Folding, sorting and degradation;Transport and catabolism;Transcription	ko03040//Spliceosome;ko04141//Protein processing in endoplasmic reticulum;ko04144//Endocytosis	K03283	-	GO:0001882//nucleoside binding;GO:0032549//ribonucleoside binding;GO:0036094//small molecule binding;GO:0005488//binding;GO:0001883//purine nucleoside binding;GO:0097367//carbohydrate derivative binding;GO:1901363//heterocyclic compound binding;GO:0032550//purine ribonucleoside binding;GO:0097159//organic cyclic compound binding	-
SSCI67220.1	651	1324	45.17	95.03	1.07302	9.27054e-53	2.04473e-51	yes	CDW99020	related to DAL5-Allantoate and ureidosuccinate permease [Sporisorium reilianum SRZ2]	-	-	-	-	-	-	-
SSCI67230.1	29	60	7.16	15.31	1.09644	0.000627239	0.00152604	yes	CDS01474	related to DAL5-Allantoate and ureidosuccinate permease [Sporisorium reilianum SRZ2]	-	-	-	-	-	-	-
SSCI67670.1	310	74	9.73	2.4	-2.01941	2.9985e-33	3.91915e-32	yes	CDW99036	uncharacterized protein SPSC_05599 [Sporisorium scitamineum]	-	-	-	-	-	-	-
SSCI67800.1	18	131	4.03	30.32	2.91142	2.4122e-23	2.258e-22	yes	CDW99043	-	-	-	-	-	-	-	-
SSCI67810.1	47	513	7.84	88.54	3.4974	4.1631e-101	2.06924e-99	yes	CDW99044	-	-	-	-	-	-	-	-
SSCI67840.1	143	8	7.82	0.45	-4.11917	1.90582e-31	2.37236e-30	yes	CDW99046	related to membrane protein Dik6 [Sporisorium reilianum SRZ2]	-	-	-	-	-	-	-
SSCI68130.1	0	14	0.001	3.43	11.744	0.000122627	0.000327592	yes	CDW99060	-	-	-	-	-	-	-	-
SSCI68140.1	1	37	0.23	8.77	5.25287	2.92839e-10	1.36157e-09	yes	CDS01509	-	-	-	-	-	-	-	-
SSCI68190.1	26	191	0.23	1.72	2.9027	4.86665e-33	6.30253e-32	yes	CDS01513	related to fatty acid synthase, beta and alpha chains [Sporisorium reilianum SRZ2]	-	-	-	-	-	-	-
SSCI68450.1	8	22	1.29	3.67	1.50841	0.0162028	0.0305203	yes	CDS01520	hypothetical protein [Sporisorium scitamineum]	-	-	-	-	-	-	-
SSCI68550.1	0	7	0.001	0.29	8.17991	0.0156414	0.029574	yes	CDS01521	-	-	-	-	-	-	-	-
SSCI68570.1	461	181	34.93	14.18	-1.30061	2.86196e-26	2.94887e-25	yes	CDS01523	-	-	-	-	-	-	-	-
SSCI68960.1	77	154	4.27	8.83	1.04818	1.24469e-07	4.61155e-07	yes	CDW99089	hydrophobin 2 [Sporisorium reilianum SRZ2]	-	-	-	-	-	-	-
SSCI68990.1	131	48	21.53	8.16	-1.39971	2.00437e-09	8.75424e-09	yes	CDS01542	related to STE6-ABC transporter [Sporisorium reilianum SRZ2]	Environmental Information Processing	Membrane transport	ko02010//ABC transporters	K05658	-	-	-
SSCI69030.1	689	244	45.31	16.59	-1.44952	1.53038e-44	2.68026e-43	yes	CDS01544	-	-	-	-	-	-	-	-
SSCI69130.1	0	8	0.001	0.38	8.56986	0.00782344	0.015765	yes	CDS01553	hypothetical protein [Sporisorium scitamineum]	-	-	-	-	-	-	-
SSCI69150.1	0	7	0.001	0.79	9.62571	0.0156414	0.029574	yes	CDW99092	uncharacterized protein SPSC_00982 [Sporisorium scitamineum]	-	-	-	-	-	-	-
SSCI69230.1	0	8	0.001	0.77	9.58871	0.00782344	0.015765	yes	CDW99097	hypothetical protein [Sporisorium scitamineum]	-	-	-	-	-	-	-
SSCI69540.1	160	53	22.64	7.76	-1.54475	6.61165e-13	3.68893e-12	yes	CDS01569	related to blue-light-inducible Bli-3 protein [Sporisorium reilianum SRZ2]	-	-	-	-	-	-	-
SSCI69660.1	78	32	4.18	1.77	-1.23975	3.46057e-05	9.98148e-05	yes	CDW99115	related to 4-coumarate--CoA ligase 1 [Sporisorium reilianum SRZ2]	-	-	-	-	-	-	-
SSCI69680.1	732	318	58.05	26.08	-1.15435	1.68013e-33	2.21652e-32	yes	CDW99117	related to ADH2-Alcohol dehydrogenase II [Sporisorium reilianum SRZ2]	-	-	-	-	-	-	-
SSCI69690.1	130	62	9.02	4.45	-1.01932	3.28424e-06	1.07216e-05	yes	CDS01573	-	-	-	-	-	-	-	-
SSCI69700.1	145	318	18.04	40.92	1.18161	6.17301e-17	4.40092e-16	yes	CDS01574	-	-	-	-	-	-	-	-
SSCI69740.1	37	72	6.07	12.21	1.00829	0.000522827	0.00128307	yes	CDW99119	related to GAL11-subunit of the RNA polymerase II mediator complex [Sporisorium scitamineum]	-	-	-	-	-	-	-
SSCI70010.1	760	164	119.89	26.76	-2.16356	1.88827e-84	7.05154e-83	yes	CDW99135	related to 3-phytase A precursor [Sporisorium reilianum SRZ2]	-	-	-	-	-	-	-
SSCI70020.1	806	184	83.39	19.69	-2.08241	3.77056e-85	1.42313e-83	yes	CDS01586	related to 3-phytase A precursor [Sporisorium reilianum SRZ2]	-	-	-	-	-	-	-
SSCI70960.1	95	36	8.34	3.27	-1.35076	7.28426e-07	2.52889e-06	yes	CDS01633	probable Alpha-L-arabinofuranosidase precursor [Sporisorium reilianum SRZ2]	-	-	-	-	-	-	-
SSCI71100.1	11	0	3.24	0.001	-11.6618	0.00097925	0.0023162	yes	CDW99175	related to CDC24-Guanine nucleotide exchange factor (GEF or GDP-release factor) [Sporisorium scitamineum]	-	-	-	-	-	-	-
SSCI71170.1	345	943	25.15	71.1	1.49929	5.45288e-65	1.48596e-63	yes	CDW99176	related to DNAJ-like protein Psi [Sporisorium reilianum SRZ2]	-	-	-	-	-	-	-
SSCI71230.1	354	1807	13.08	69.08	2.40091	1.25482e-222	2.01284e-220	yes	CDW99180	related to UDP-N-acetylglucosaminyltransferase [Sporisorium reilianum SRZ2]	-	-	-	-	-	-	-
SSCI71620.1	242	19	8.64	0.7	-3.6256	2.73525e-48	5.33298e-47	yes	CDW99204	-	-	-	-	-	-	-	-
SSCI71700.1	454	106	13.43	3.24	-2.05139	1.50932e-48	2.98398e-47	yes	CDS01662	-	Environmental Information Processing	Signal transduction	ko04011//MAPK signaling pathway - yeast	K11230	-	-	-
SSCI71790.1	18	4	4.52	1.04	-2.11974	0.00436394	0.00923282	yes	CDW99207	related to Iron transport protein 1 [Sporisorium reilianum SRZ2]	-	-	-	-	-	-	-
SSCI72400.1	882	1807	36.22	76.74	1.08319	2.27087e-70	6.79145e-69	yes	CDS01697	related to SAF1-protein involved in proteasome-dependent degradation [Sporisorium scitamineum]	-	-	-	-	-	-	-
SSCI72480.1	32	11	2.62	0.93	-1.49426	0.00193496	0.00437442	yes	CDS01701	probable Major allergen Mal f 1 precursor [Sporisorium reilianum SRZ2]	-	-	-	-	-	-	-
SSCI72520.1	3055	10531	176.38	628.85	1.83403	0	0	yes	CDW99231	related to PUF4-member of the PUF protein family [Sporisorium scitamineum]	-	-	-	-	-	-	-
SSCI73150.1	136	54	15.52	6.37	-1.28476	1.00017e-08	4.12337e-08	yes	CDW99257	related to glutamic acid decarboxylase [Sporisorium reilianum SRZ2]	Metabolism	Metabolism of other amino acids;Global and Overview;Carbohydrate metabolism;Amino acid metabolism	ko01100//Metabolic pathways;ko01110//Biosynthesis of secondary metabolites;ko01120//Microbial metabolism in diverse environments;ko00250//Alanine, aspartate and glutamate metabolism;ko00650//Butanoate metabolism;ko00410//beta-Alanine metabolism;ko00430//Taurine and hypotaurine metabolism	K01580	-	-	-
SSCI73390.1	0	14	0.001	1.87	10.8688	0.000122627	0.000327592	yes	CDS01731	related to siderophore peptide synthetase involved in ferrichromeA biosynthesis [Sporisorium scitamineum]	Metabolism	Global and Overview;Amino acid metabolism	ko01100//Metabolic pathways;ko01110//Biosynthesis of secondary metabolites;ko01130//Biosynthesis of antibiotics;ko01230//Biosynthesis of amino acids;ko00310//Lysine degradation;ko00300//Lysine biosynthesis	K00143	-	-	-
SSCI73450.1	1	11	0.12	1.34	3.48113	0.00636217	0.0130497	yes	CDS01734	related to siderophore peptide synthetase involved in ferrichromeA biosynthesis [Sporisorium scitamineum]	-	-	-	-	-	-	-
SSCI73540.1	305	597	51.19	103.63	1.01751	9.04739e-24	8.59441e-23	yes	CDS01737	probable Purine Transporter AzgA [Sporisorium scitamineum]	-	-	-	-	-	-	-
SSCI73640.1	12	39	2.55	8.56	1.74711	0.000130031	0.000346455	yes	CDS01740	-	-	-	-	-	-	-	-
SSCI73650.1	11	37	1.06	3.67	1.79172	0.000144544	0.000382812	yes	CDS01741	-	-	-	-	-	-	-	-
SSCI73700.1	1244	2605	30.98	67.11	1.11519	6.82218e-105	3.4892e-103	yes	CDW99282	-	-	-	-	-	-	-	-
SSCI74110.1	3112	1275	325.49	137.93	-1.23868	1.29729e-140	1.04048e-138	yes	CDW99300	related to CTR3-high-affinity copper transporter of the plasma membrane [Sporisorium scitamineum]	-	-	-	-	-	-	-
SSCI74150.1	76	278	5.2	19.67	1.91941	2.91841e-29	3.36021e-28	yes	CDW99304	-	-	-	-	-	-	-	-
SSCI74310.1	96	30	8.3	2.68	-1.63088	1.06379e-08	4.38308e-08	yes	CDS01760	related to 5-carboxyvanillate decarboxylase [Sporisorium reilianum SRZ2]	-	-	-	-	-	-	-
SSCI74400.1	26	11	6.84	2.99	-1.19385	0.0201872	0.0373476	yes	CDW99316	-	-	-	-	-	-	-	-
SSCI74460.1	3	15	0.87	4.52	2.37724	0.00756354	0.0153049	yes	CDS01768	related to URK1-uridine kinase [Sporisorium reilianum SRZ2]	Metabolism	Global and Overview;Nucleotide metabolism	ko01100//Metabolic pathways;ko00240//Pyrimidine metabolism	K00876	-	GO:0001883//purine nucleoside binding;GO:0016301//kinase activity;GO:0097159//organic cyclic compound binding;GO:0036094//small molecule binding;GO:0003824//catalytic activity;GO:0032550//purine ribonucleoside binding;GO:0097367//carbohydrate derivative binding;GO:1901363//heterocyclic compound binding;GO:0032549//ribonucleoside binding;GO:0001882//nucleoside binding;GO:0005488//binding;GO:001920…	GO:0009130//pyrimidine nucleoside monophosphate biosynthetic process;GO:0072527//pyrimidine-containing compound metabolic process;GO:0042455//ribonucleoside biosynthetic process;GO:0006807//nitrogen compound metabolic process;GO:0006222//UMP biosynthetic process;GO:0009124//nucleoside monophosphate biosynthetic process;GO:0044711//single-organism biosynthetic process;GO:0009260//ribonucleotide bi…
SSCI74600.1	14	50	4.54	16.77	1.88512	4.62909e-06	1.48308e-05	yes	CDS01773	-	-	-	-	-	-	-	-
SSCI74640.1	464	22	23.29	1.14	-4.3526	3.70229e-103	1.86648e-101	yes	CDS01774	hypothetical protein, partial [Sporisorium scitamineum]	-	-	-	-	-	-	-
SSCI74680.1	27	84	1.63	5.25	1.68745	1.85167e-08	7.45102e-08	yes	CDW99328	-	-	-	-	-	-	-	-
SSCI74740.1	9	46	2.06	10.9	2.40361	2.66437e-07	9.61409e-07	yes	CDS01780	related to YBT1-Vacuolar, ABC protein transporting bile acids [Sporisorium reilianum SRZ2]	-	-	-	-	-	-	-
SSCI74750.1	3717	10512	67.15	196.41	1.54841	0	0	yes	CDW99330	related to YBT1-Vacuolar, ABC protein transporting bile acids [Sporisorium reilianum SRZ2]	-	-	-	-	-	-	-
SSCI74980.1	111	229	9.59	20.47	1.09391	3.49849e-11	1.74999e-10	yes	CDS01786	-	-	-	-	-	-	-	-
SSCI75060.1	61	26	5.89	2.6	-1.17976	0.000538925	0.00132028	yes	CDS01788	related to Ribonuclease Trv [Sporisorium reilianum SRZ2]	-	-	-	-	-	-	-
SSCI75070.1	1270	2461	35.49	71.13	1.00305	2.10336e-83	7.65233e-82	yes	CDS01789	related to subtilisin-like serine protease [Sporisorium reilianum SRZ2]	-	-	-	-	-	-	-
SSCI75230.1	5	34	0.32	2.24	2.80735	2.48018e-06	8.19143e-06	yes	CDS01796	-	-	-	-	-	-	-	-
SSCI75240.1	400	1669	51.55	222.46	2.1095	2.53515e-176	2.71108e-174	yes	CDS01797	-	-	-	-	-	-	-	-
SSCI75650.1	3	13	0.3	1.34	2.1592	0.0213208	0.0392508	yes	CDW99376	-	-	-	-	-	-	-	-
SSCI76010.1	198	7	39.97	1.46	-4.77488	1.25319e-47	2.39701e-46	yes	CDS01825	-	-	-	-	-	-	-	-
SSCI76530.1	118	55	6.15	2.96	-1.05499	6.083e-06	1.9227e-05	yes	CDW99417	related to 4-coumarate-CoA ligase [Sporisorium scitamineum]	-	-	-	-	-	-	-
SSCI76600.1	13	74	0.34	2.01	2.56359	1.02531e-11	5.30543e-11	yes	CDW99421	-	-	-	-	-	-	-	-
SSCI76960.1	2977	6519	140.88	319.08	1.17945	4.40779e-231	7.40719e-229	yes	CDW99435	-	-	-	-	-	-	-	-
SSCI76970.1	524	1160	59.79	136.89	1.19504	1.21779e-55	2.85553e-54	yes	CDW99436	probable 2-Nitropropane dioxygenase [Sporisorium reilianum SRZ2]	-	-	-	-	-	GO:0016491//oxidoreductase activity;GO:0003824//catalytic activity;GO:0016703//oxidoreductase activity, acting on single donors with incorporation of molecular oxygen, incorporation of one atom of oxygen (internal monooxygenases or internal mixed function oxidases);GO:0016701//oxidoreductase activity, acting on single donors with incorporation of molecular oxygen;GO:0004497//monooxygenase activity	GO:0044710//single-organism metabolic process;GO:0044699//single-organism process;GO:0008152//metabolic process
SSCI76980.1	182	567	15.05	48.51	1.68852	6.47342e-48	1.24494e-46	yes	CDS01871	-	-	-	-	-	-	-	-
SSCI77010.1	307	785	9.09	24.04	1.40308	8.15136e-50	1.6676e-48	yes	CDW99439	-	-	-	-	-	-	-	-
SSCI77160.1	109	257	3.47	8.45	1.28402	1.01385e-15	6.71901e-15	yes	CDW99449	-	Cellular Processes	Cell growth and death;Transport and catabolism	ko04113//Meiosis - yeast;ko04139//Regulation of mitophagy - yeast	K09243	-	-	-
SSCI77270.1	68	186	10.39	29.38	1.49964	9.24052e-15	5.76145e-14	yes	CDW99455	related to AIF1-mitochondrial cell death effector [Sporisorium scitamineum]	-	-	-	-	-	-	-
SSCI77360.1	447	954	33.2	73.29	1.14243	2.00576e-43	3.38677e-42	yes	CDS01881	-	-	-	-	-	-	-	-
SSCI77370.1	259	716	24.2	69.18	1.51535	3.1998e-51	6.80248e-50	yes	CDW99457	hypothetical protein [Sporisorium scitamineum]	-	-	-	-	-	-	-
SSCI77440.1	673	1851	37.94	107.94	1.50844	1.63432e-120	1.02992e-118	yes	CDW99464	related to aminotriazole resistance protein [Sporisorium reilianum SRZ2]	-	-	-	-	-	-	-
SSCI77580.1	867	247	156.42	46.09	-1.7629	4.21273e-73	1.32149e-71	yes	CDW99472	-	-	-	-	-	-	-	-
SSCI78490.1	98	316	16.94	56.5	1.73782	1.05271e-28	1.19071e-27	yes	CDW99517	related to LYS2-alpha aminoadipate reductase [Sporisorium scitamineum]	-	-	-	-	-	-	-
SSCI78500.1	3	15	0.87	4.52	2.37724	0.00756354	0.0153049	yes	CDS01928	related to LYS2-alpha aminoadipate reductase [Sporisorium scitamineum]	-	-	-	-	-	-	-
SSCI78520.1	187	460	32.92	83.75	1.34712	1.07169e-28	1.20831e-27	yes	CDS01929	related to LYS2-alpha aminoadipate reductase [Sporisorium scitamineum]	-	-	-	-	-	-	-
SSCI78540.1	13	28	3.38	7.53	1.15563	0.0276903	0.0499204	yes	CDS01930	related to LYS2-alpha aminoadipate reductase [Sporisorium scitamineum]	-	-	-	-	-	-	-
SSCI78560.1	5	31	0.2	1.29	2.6893	1.31274e-05	4.01445e-05	yes	CDW99519	related to Alpha-L-arabinofuranosidase I precursor [Sporisorium scitamineum]	Metabolism	Carbohydrate metabolism	ko00520//Amino sugar and nucleotide sugar metabolism	K01209	-	-	-
SSCI78610.1	1111	2751	29.21	74.81	1.35677	2.27658e-153	1.98372e-151	yes	CDW99524	hypothetical protein [Sporisorium scitamineum]	-	-	-	-	-	-	-
SSCI78760.1	135	570	21.18	92.49	2.12659	1.03029e-65	2.86292e-64	yes	CDS01940	related to carbonyl reductase [Sporisorium reilianum SRZ2]	Metabolism	Lipid metabolism;Global and Overview	ko01100//Metabolic pathways;ko00590//Arachidonic acid metabolism	K00079	-	-	-
SSCI78770.1	615	1233	36.91	76.54	1.0522	4.48657e-48	8.69951e-47	yes	CDS01941	related to OMA1-Metalloendopeptidase of the mitochondrial inner membrane [Sporisorium reilianum SRZ2]	-	-	-	-	-	-	-
SSCI78800.1	1623	3648	100.11	232.73	1.21707	6.86881e-160	6.13672e-158	yes	CDS01943	-	-	-	-	-	-	-	-
SSCI79000.1	803	194	179.69	44.9	-2.00072	1.22672e-80	4.24421e-79	yes	CDW99538	probable ribonuclease T1 [Sporisorium reilianum SRZ2]	-	-	-	-	-	GO:0016787//hydrolase activity;GO:0004518//nuclease activity;GO:0003676//nucleic acid binding;GO:0097159//organic cyclic compound binding;GO:0016788//hydrolase activity, acting on ester bonds;GO:0004519//endonuclease activity;GO:0003824//catalytic activity;GO:0004540//ribonuclease activity;GO:1901363//heterocyclic compound binding;GO:0005488//binding	GO:0008152//metabolic process;GO:0034641//cellular nitrogen compound metabolic process;GO:0006725//cellular aromatic compound metabolic process;GO:0009987//cellular process;GO:0090304//nucleic acid metabolic process;GO:0006807//nitrogen compound metabolic process;GO:1901360//organic cyclic compound metabolic process;GO:0090501//RNA phosphodiester bond hydrolysis;GO:0090305//nucleic acid phosphodi…
SSCI79090.1	147	289	12.12	24.65	1.0242	1.50913e-12	8.21873e-12	yes	CDW99544	-	-	-	-	-	-	-	-
SSCI79140.1	44	21	4.19	2.07	-1.01732	0.00824783	0.0165472	yes	CDS01958	related to deacetylase [Sporisorium reilianum SRZ2]	-	-	-	-	-	-	-
SSCI79280.1	161	329	19.69	41.62	1.07981	3.24358e-15	2.07742e-14	yes	CDW99550	-	-	-	-	-	-	-	-
SSCI79290.1	48	101	7.46	16.24	1.1223	8.35385e-06	2.60661e-05	yes	CDS01968	related to Aldose 1-epimerase precursor [Sporisorium reilianum SRZ2]	Metabolism	Global and Overview;Carbohydrate metabolism	ko01100//Metabolic pathways;ko01110//Biosynthesis of secondary metabolites;ko01130//Biosynthesis of antibiotics;ko01120//Microbial metabolism in diverse environments;ko00010//Glycolysis / Gluconeogenesis;ko00052//Galactose metabolism	K01785	-	-	-
SSCI79300.1	2	14	0.55	3.98	2.85526	0.00419502	0.0089048	yes	CDW99551	related to Aldose 1-epimerase precursor [Sporisorium reilianum SRZ2]	Metabolism	Carbohydrate metabolism;Global and Overview	ko01100//Metabolic pathways;ko01110//Biosynthesis of secondary metabolites;ko01130//Biosynthesis of antibiotics;ko01120//Microbial metabolism in diverse environments;ko00010//Glycolysis / Gluconeogenesis;ko00052//Galactose metabolism	K01785	-	-	-
SSCI79670.1	776	365	46.86	22.8	-1.03932	4.38884e-30	5.22368e-29	yes	CDS01980	related to clp1, essential for A-regulated sexual development [Sporisorium reilianum SRZ2]	-	-	-	-	-	-	-
SSCI80000.1	236	49	29.36	6.31	-2.21814	4.75157e-29	5.43542e-28	yes	CDW99579	-	-	-	-	-	-	-	-
SSCI80160.1	374	119	39.89	13.13	-1.60316	3.06381e-29	3.52189e-28	yes	CDW99587	related to oxidoreductase [Sporisorium reilianum SRZ2]	-	-	-	-	-	-	-
SSCI80260.1	243	115	21.39	10.47	-1.03068	1.36191e-10	6.56136e-10	yes	CDW99596	related to cell cycle arrest protein BUB2 [Sporisorium reilianum SRZ2]	Cellular Processes	Cell growth and death	ko04111//Cell cycle - yeast	K02179	-	-	-
SSCI80550.1	974	421	65.39	29.23	-1.16162	5.81917e-44	1.00175e-42	yes	CDW99611	-	-	-	-	-	-	-	-
SSCI80630.1	4	17	0.83	3.67	2.1446	0.00722652	0.0146861	yes	CDS02029	related to PPR1-transcription factor regulating pyrimidine pathway [Sporisorium reilianum SRZ2]	-	-	-	-	-	GO:0043169//cation binding;GO:0005488//binding;GO:0043167//ion binding;GO:0046872//metal ion binding	GO:0090304//nucleic acid metabolic process;GO:0034645//cellular macromolecule biosynthetic process;GO:0009058//biosynthetic process;GO:0006366//transcription from RNA polymerase II promoter;GO:0009987//cellular process;GO:0050789//regulation of biological process;GO:0034641//cellular nitrogen compound metabolic process;GO:1901362//organic cyclic compound biosynthetic process;GO:0006139//nucleobas…
SSCI80660.1	823	220	50.76	14.04	-1.85415	1.6541e-74	5.28264e-73	yes	CDS02032	-	-	-	-	-	-	-	-
SSCI80750.1	105	212	15.46	32.29	1.06255	4.35884e-10	1.999e-09	yes	CDW99619	hypothetical protein [Sporisorium scitamineum]	-	-	-	-	-	-	-
SSCI81070.1	310	40	91.31	12.19	-2.90507	6.71074e-50	1.37687e-48	yes	CDW99639	probable Hmp1-Mismatch base pair and cruciform DNA recognition protein [Sporisorium reilianum SRZ2]	-	-	-	-	-	-	-
SSCI81590.1	35	11	8.28	2.69	-1.62202	0.000543253	0.00133042	yes	CDW99656	related to MCD4-sporulation protein [Sporisorium reilianum SRZ2]	Metabolism	Global and Overview;Glycan biosynthesis and metabolism	ko01100//Metabolic pathways;ko00563//Glycosylphosphatidylinositol(GPI)-anchor biosynthesis	K05285	-	-	-
SSCI81830.1	744	341	40.75	19.32	-1.0767	1.21518e-30	1.47875e-29	yes	CDS02082	related to Phospholipase C [Sporisorium reilianum SRZ2]	Metabolism	Carbohydrate metabolism;Lipid metabolism;Global and Overview	ko01100//Metabolic pathways;ko01110//Biosynthesis of secondary metabolites;ko00564//Glycerophospholipid metabolism;ko00562//Inositol phosphate metabolism;ko00565//Ether lipid metabolism	K01114	-	-	-
SSCI82270.1	1034	471	132.07	62.22	-1.08585	9.99241e-42	1.6213e-40	yes	CDS02107	-	-	-	-	-	-	-	-
SSCI82330.1	61	209	7.79	27.61	1.8255	3.5575e-21	3.08842e-20	yes	CDW99689	-	-	-	-	-	-	-	-
SSCI82460.1	3136	6216	139.06	285.09	1.03571	9.37575e-178	1.01806e-175	yes	CDW99695	related to acetylornithine aminotransferase precursor [Sporisorium reilianum SRZ2]	Metabolism	Global and Overview;Amino acid metabolism	ko01100//Metabolic pathways;ko01110//Biosynthesis of secondary metabolites;ko01130//Biosynthesis of antibiotics;ko01230//Biosynthesis of amino acids;ko01210//2-Oxocarboxylic acid metabolism;ko00220//Arginine biosynthesis	K00818	-	-	-
SSCI82530.1	32	134	2.51	10.87	2.11459	9.03646e-17	6.41643e-16	yes	CDW99701	-	-	-	-	-	-	-	-
SSCI82570.1	1	29	0.22	6.71	4.93074	5.88446e-08	2.25475e-07	yes	CDS02115	-	-	-	-	-	-	-	-
SSCI82730.1	80	26	22.42	7.54	-1.57215	4.62844e-07	1.63829e-06	yes	CDS02123	related to Tripeptidyl-peptidase I precursor [Sporisorium reilianum SRZ2]	-	-	-	-	-	-	-
SSCI83450.1	114	226	5.43	11.13	1.03543	3.15366e-10	1.46245e-09	yes	CDW99738	probable purine permease [Sporisorium reilianum SRZ2]	-	-	-	-	-	-	-
SSCI83690.1	0	8	0.001	2.84	11.4717	0.00782344	0.015765	yes	CDW99745	related to transposases [Sporisorium reilianum SRZ2]	-	-	-	-	-	-	-
SSCI83700.1	46051	6853	3365.47	518	-2.69978	0	0	yes	CDW99746	related to pepsin precursor (aspartate protease) [Sporisorium reilianum SRZ2]	-	-	-	-	-	-	-
SSCI84010.1	106	38	6.17	2.29	-1.42992	3.93509e-08	1.53702e-07	yes	CDS02193	-	-	-	-	-	-	-	-
SSCI84160.1	341	152	21.26	9.8	-1.11729	4.63381e-16	3.14778e-15	yes	CDS02201	related to O-methyltransferase [Sporisorium reilianum SRZ2]	-	-	-	-	-	-	-
SSCI84220.1	2230	9901	138.74	637.1	2.19914	0	0	yes	CDS02205	related to flavin oxidoreductase [Sporisorium reilianum SRZ2]	-	-	-	-	-	-	-
SSCI84510.1	75	157	13.88	30.05	1.11436	1.99606e-08	7.99104e-08	yes	CDS02218	uncharacterized protein SPSC_03159 [Sporisorium scitamineum]	-	-	-	-	-	-	-
SSCI84540.1	93	185	18.73	38.54	1.04101	8.13875e-09	3.38898e-08	yes	CDW99770	-	-	-	-	-	-	-	-
SSCI84590.1	0	27	0.001	6.5	12.6662	1.51646e-08	6.13715e-08	yes	CDS02221	related to transposases [Sporisorium reilianum SRZ2]	-	-	-	-	-	-	-
SSCI84720.1	194	87	19.18	8.9	-1.10773	1.34957e-09	5.96447e-09	yes	CDW99782	probable TEM1-GTP-binding protein of the RAS superfamily [Sporisorium reilianum SRZ2]	Cellular Processes	Cell growth and death	ko04111//Cell cycle - yeast	K06682	-	-	-
SSCI84950.1	568	1421	57.13	147.83	1.37162	9.33975e-83	3.32929e-81	yes	CDS02231	-	-	-	-	-	-	-	-
SSCI85290.1	18	35	2.97	5.97	1.00727	0.0199992	0.0370279	yes	CDW99810	probable ubiquitin-conjugating enzyme E2 [Sporisorium reilianum SRZ2]	-	-	-	-	-	GO:0016874//ligase activity;GO:0003824//catalytic activity	-
SSCI85350.1	25	58	4.81	11.54	1.26253	0.000159369	0.00041893	yes	CDS02244	probable DAL5-Allantoate and ureidosuccinate permease [Sporisorium reilianum SRZ2]	-	-	-	-	-	-	-
SSCI85360.1	21	46	0.48	1.1	1.1964	0.0022238	0.00498273	yes	CDS02245	-	-	-	-	-	-	-	-
SSCI85480.1	369	133	57.27	21.35	-1.42354	1.6737e-24	1.63389e-23	yes	CDS02247	-	-	-	-	-	-	-	-
SSCI85630.1	266	65	19.39	4.9	-1.98446	5.58084e-28	6.17391e-27	yes	CDW99826	probable Rds1 protein [Sporisorium reilianum SRZ2]	-	-	-	-	-	-	-
SSCI85640.1	512	224	33.44	15.13	-1.14416	5.79473e-24	5.56452e-23	yes	CDS02257	-	-	-	-	-	-	-	-
SSCI86010.1	99	201	10.58	22.23	1.07117	8.83687e-10	3.97772e-09	yes	CDW99843	related to SYF1-member of the NineTeen Complex involved in splicing [Sporisorium scitamineum]	Genetic Information Processing	Transcription	ko03040//Spliceosome	K12867	-	-	-
SSCI86080.1	417	918	10.5	23.92	1.18783	1.41306e-44	2.48712e-43	yes	CDW99847	-	Metabolism	Energy metabolism;Global and Overview	ko01120//Microbial metabolism in diverse environments;ko00910//Nitrogen metabolism	K17877	-	-	-
SSCI86090.1	236	546	11.75	28.11	1.25842	2.42619e-30	2.9322e-29	yes	CDW99848	related to nitrate transporter [Sporisorium reilianum SRZ2]	Metabolism	Energy metabolism	ko00910//Nitrogen metabolism	K02575	-	-	-
SSCI86440.1	302	143	24.63	12.06	-1.03019	8.10493e-13	4.50076e-12	yes	CDS02285	-	-	-	-	-	-	-	-
SSCI86690.1	282	26	21.59	2.06	-3.38965	5.33015e-53	1.17932e-51	yes	CDW99872	related to Zinc finger protein [Sporisorium reilianum SRZ2]	-	-	-	-	-	-	-
SSCI86730.1	260	125	21.38	10.63	-1.00812	9.15849e-11	4.46413e-10	yes	CDW99875	-	-	-	-	-	-	-	-
SSCI86850.1	15	61	0.28	1.18	2.07529	6.42411e-08	2.44692e-07	yes	CDS02311	-	-	-	-	-	-	-	-
SSCI87210.1	17	36	1.73	3.78	1.12761	0.00916558	0.0182623	yes	CDS02323	probable sterol delta 5,6-desaturase [Sporisorium reilianum SRZ2]	Metabolism	Global and Overview;Lipid metabolism	ko01100//Metabolic pathways;ko01110//Biosynthesis of secondary metabolites;ko01130//Biosynthesis of antibiotics;ko00100//Steroid biosynthesis	K00227	-	-	-
XLOC_000174	10	30	0.71	2.22	1.64467	0.00224347	0.00502202	yes	-	-	-	-	-	-	-	-	-
XLOC_000197	41	97	2.25	5.51	1.29213	9.28353e-07	3.19314e-06	yes	-	-	-	-	-	-	-	-	-
XLOC_000216	12	77	1.02	6.74	2.72418	5.79189e-13	3.24695e-12	yes	-	-	-	-	-	-	-	-	-
XLOC_000914	0	40	0.001	2.43	11.2467	1.89119e-12	1.02283e-11	yes	-	-	-	-	-	-	-	-	-
XLOC_001214	41	86	9.52	20.65	1.11711	3.90315e-05	0.000111895	yes	-	-	-	-	-	-	-	-	-
XLOC_001522	1460	609	53.06	22.89	-1.21291	1.28693e-67	3.67399e-66	yes	-	-	-	-	-	-	-	-	-
XLOC_001839	60	120	5.36	11.09	1.04895	3.60808e-06	1.16977e-05	yes	-	-	-	-	-	-	-	-	-
XLOC_001950	10	1	1.05	0.11	-3.25481	0.0117402	0.0228335	yes	-	hypothetical protein PHSY_006611 [Pseudozyma hubeiensis SY62]	-	-	-	-	-	-	-
XLOC_002133	4	76	0.13	2.59	4.31637	1.65253e-18	1.28453e-17	yes	-	related to white collar 1 protein [Ustilago bromivora]	Metabolism	Carbohydrate metabolism;Global and Overview;Metabolism of other amino acids;Energy metabolism	ko01100//Metabolic pathways;ko01120//Microbial metabolism in diverse environments;ko01200//Carbon metabolism;ko00620//Pyruvate metabolism;ko00640//Propanoate metabolism;ko00680//Methane metabolism;ko00430//Taurine and hypotaurine metabolism	K00925	-	-	-
XLOC_002297	19	4	1.82	0.4	-2.18587	0.00261354	0.00578437	yes	-	hypothetical protein sr13414 [Sporisorium reilianum SRZ2]	-	-	-	-	-	-	-
XLOC_003136	14	32	0.87	2.05	1.23654	0.0114445	0.0223321	yes	-	-	-	-	-	-	-	-	-
XLOC_003145	8	0	2.03	0.001	-10.9873	0.00782344	0.015765	yes	-	-	-	-	-	-	-	-	-
XLOC_003297	575	135	96.32	23.39	-2.04194	3.07103e-60	7.74118e-59	yes	PRA2	probable Pheromone receptor a2 [Sporisorium scitamineum]	Environmental Information Processing	Signal transduction	ko04011//MAPK signaling pathway - yeast	K04627	GO:0016020//membrane	GO:0016503//pheromone receptor activity;GO:0004888//transmembrane signaling receptor activity;GO:0004872//receptor activity;GO:0038023//signaling receptor activity;GO:0004932//mating-type factor pheromone receptor activity;GO:0008528//G-protein coupled peptide receptor activity;GO:0004930//G-protein coupled receptor activity;GO:0001653//peptide receptor activity;GO:0004871//signal transducer acti…	GO:0065007//biological regulation;GO:0044763//single-organism cellular process;GO:0009987//cellular process;GO:0023052//signaling;GO:0007165//signal transduction;GO:0007154//cell communication;GO:0044700//single organism signaling;GO:0050794//regulation of cellular process;GO:0050896//response to stimulus;GO:0044699//single-organism process;GO:0051716//cellular response to stimulus;GO:0050789//re…
XLOC_003303	120	30	27.64	7.15	-1.95074	4.49707e-13	2.5433e-12	yes	-	Rga2 protein [Sporisorium scitamineum]	-	-	-	-	-	-	-
XLOC_003305	241	93	37.81	15.09	-1.32518	4.40222e-15	2.79666e-14	yes	-	rba1 protein [Sporisorium reilianum]	-	-	-	-	-	-	-
XLOC_003397	0	9.31	0.001	0.82	9.67948	0.00391328	0.00835955	yes	-	-	-	-	-	-	-	-	-
XLOC_003398	5	22.69	0.23	1.06	2.20436	0.00091941	0.00218461	yes	-	-	-	-	-	-	-	-	-
XLOC_003414	4	24	0.56	3.45	2.6231	0.000181736	0.000473844	yes	-	related to N6-hydroxylysine acetyl transferase [Sporisorium scitamineum]	-	-	-	-	-	-	-
XLOC_003544	42	117	4.28	12.34	1.52766	6.06095e-10	2.75633e-09	yes	-	-	-	-	-	-	-	-	-
XLOC_004062	1	9	0.07	0.7	3.32193	0.0215151	0.0395659	yes	-	-	-	-	-	-	-	-	-
XLOC_004432	1	15	0.11	1.69	3.94145	0.000521183	0.00127948	yes	-	related to transposases [Sporisorium reilianum SRZ2]	-	-	-	-	-	-	-
XLOC_004437	19	0	2.05	0.001	-11.0014	3.84742e-06	1.24394e-05	yes	-	conserved hypothetical Ustilaginaceae-specific protein [Sporisorium reilianum SRZ2]	-	-	-	-	-	-	-
XLOC_004547	8	35	2.84	12.85	2.17781	4.26894e-05	0.000121689	yes	-	related to RPC17-RNA polymerase III subunit C17 [Sporisorium scitamineum]	-	-	-	-	-	-	-
XLOC_004663	11	39	0.47	1.71	1.86326	5.82319e-05	0.000163031	yes	-	-	-	-	-	-	-	-	-
XLOC_004851	0	35	0.001	3.35	11.7099	5.99623e-11	2.95128e-10	yes	-	related to RNA-binding protein [Sporisorium scitamineum]	-	-	-	-	-	-	-
XLOC_005381	12	76	1.01	6.6	2.70811	1.0029e-12	5.52143e-12	yes	-	-	-	-	-	-	-	-	-
XLOC_005541	47	439	1.5	14.48	3.27103	4.07962e-82	1.43254e-80	yes	-	-	-	-	-	-	-	-	-
XLOC_005557	51	5	4.36	0.44	-3.30875	2.24444e-10	1.05679e-09	yes	-	-	-	-	-	-	-	-	-
XLOC_005585	7	39	1.07	6.19	2.53233	1.09983e-06	3.75913e-06	yes	-	-	-	-	-	-	-	-	-
XLOC_005615	60	149	2.89	7.43	1.36229	2.14818e-10	1.01214e-09	yes	-	related to Co-chaperone protein HscB, mitochondrial precursor [Sporisorium scitamineum]	-	-	-	-	-	-	-
XLOC_005698	0	13	0.001	1.97	10.944	0.000245094	0.000628131	yes	-	-	-	-	-	-	-	-	-
XLOC_005972	9	28	1.18	3.81	1.691	0.00258608	0.00573078	yes	-	uncharacterized protein SPSC_01458 [Sporisorium scitamineum]	-	-	-	-	-	-	-
XLOC_006097	1	20	0.07	1.5	4.42146	2.11617e-05	6.26769e-05	yes	-	-	-	-	-	-	-	-	-
XLOC_006203	20	173	0.93	8.29	3.15607	1.57917e-32	2.00825e-31	yes	-	-	-	-	-	-	-	-	-
XLOC_006996	128	39	25.48	8.03	-1.66589	1.7324e-11	8.8475e-11	yes	PXG1	related to calcium-binding protein caleosin [Ustilago bromivora]	-	-	-	-	-	-	-
XLOC_007085	43	150	1.25	4.53	1.85758	1.06356e-15	7.04187e-15	yes	-	-	-	-	-	-	-	-	-
XLOC_007268	19	223	0.97	11.73	3.59607	1.71886e-46	3.19255e-45	yes	-	-	-	-	-	-	-	-	-
XLOC_007298	27	63	0.99	2.38	1.26546	7.9386e-05	0.000217257	yes	-	related to Reverse transcriptase [Sporisorium scitamineum]	-	-	-	-	-	-	-
XLOC_007623	570	250	16.87	7.65	-1.14093	2.23739e-26	2.3257e-25	yes	-	related to RPC53-47 kD subunit of DNA-directed RNA polymerase III [Sporisorium scitamineum]	-	-	-	-	-	-	-
XLOC_008478	17	1	5.3	0.32	-4.04985	0.000145836	0.000385798	yes	-	-	-	-	-	-	-	-	-

## Sheet: overlap
id	log2(FC)T-1/CK-1	log2(FC)T-2/CK-2	Symbol	Description	KEGG_A_class	KEGG_B_class	Pathway	K_ID	GO Component	GO Function	GO Process
SSCI84590.1	13.118	12.6662	CDS02221	related to transposases [Sporisorium reilianum SRZ2]	-	-	-	-	-	-	-
SSCI35050.1	12.7773	4.53671	CDS00074	related to Enoyl-CoA hydratase [Sporisorium reilianum SRZ2]	Metabolism	Global and Overview;Amino acid metabolism	ko01100//Metabolic pathways;ko00280//Valine, leucine and isoleucine degradation	K05607	-	-	-
XLOC_004851	12.2318	11.7099	-	related to RNA-binding protein [Sporisorium scitamineum]	-	-	-	-	-	-	-
SSCI35720.1	11.8533	11.2228	CDS00106	related to Retrovirus-related POL polyprotein [Sporisorium scitamineum]	-	-	-	-	-	-	-
XLOC_004062	11.4041	3.32193	-	-	-	-	-	-	-	-	-
XLOC_006097	11.3219	4.42146	-	-	-	-	-	-	-	-	-
SSCI69230.1	10.2167	9.58871	CDW99097	hypothetical protein [Sporisorium scitamineum]	-	-	-	-	-	-	-
SSCI69150.1	9.74819	9.62571	CDW99092	uncharacterized protein SPSC_00982 [Sporisorium scitamineum]	-	-	-	-	-	-	-
XLOC_003397	9.40939	9.67948	-	-	-	-	-	-	-	-	-
SSCI32680.1	7.66909	6.52697	CDW97491	related to putative dual specificity protein kinase pom1 (C-terminal fragment) [Sporisorium scitamineum]	-	-	-	-	-	-	-
SSCI23000.1	5.48864	2.21857	CDR99525	uncharacterized protein SPSC_04152 [Sporisorium scitamineum]	-	-	-	-	-	-	-
XLOC_003414	5.08746	2.6231	-	related to N6-hydroxylysine acetyl transferase [Sporisorium scitamineum]	-	-	-	-	-	-	-
SSCI15870.1	5.05704	5.61391	CDR99205	uncharacterized protein SPSC_03638 [Sporisorium scitamineum]	-	-	-	-	-	-	-
SSCI07710.1	4.76155	10.6439	CDW95503	uncharacterized protein SPSC_02667 [Sporisorium scitamineum]	-	-	-	-	-	-	-
SSCI22030.1	4.7564	5.08537	CDR99489	-	-	-	-	-	-	-	-
SSCI23270.1	4.50459	3.90846	CDW97079	related to monocarboxylate transporter 2 [Sporisorium reilianum SRZ2]	-	-	-	-	-	-	-
SSCI24790.1	4.43915	3.00304	CDW97164	-	Metabolism	Amino acid metabolism;Metabolism of cofactors and vitamins;Global and Overview	ko01100//Metabolic pathways;ko01110//Biosynthesis of secondary metabolites;ko00350//Tyrosine metabolism;ko00740//Riboflavin metabolism	K00505	-	-	-
SSCI45610.1	4.26239	3.09398	CDW98022	-	-	-	-	-	-	-	-
XLOC_000216	4.19036	2.72418	-	-	-	-	-	-	-	-	-
XLOC_005698	4.03814	10.944	-	-	-	-	-	-	-	-	-
XLOC_006203	4.0354	3.15607	-	-	-	-	-	-	-	-	-
XLOC_002133	3.95869	4.31637	-	related to white collar 1 protein [Ustilago bromivora]	Metabolism	Carbohydrate metabolism;Global and Overview;Metabolism of other amino acids;Energy metabolism	ko01100//Metabolic pathways;ko01120//Microbial metabolism in diverse environments;ko01200//Carbon metabolism;ko00620//Pyruvate metabolism;ko00640//Propanoate metabolism;ko00680//Methane metabolism;ko00430//Taurine and hypotaurine metabolism	K00925	-	-	-
XLOC_007268	3.87402	3.59607	-	-	-	-	-	-	-	-	-
XLOC_000914	3.77761	11.2467	-	-	-	-	-	-	-	-	-
SSCI23460.1	3.70659	2.46489	CDW97089	conserved hypothetical Ustilaginaceae-specific protein [Sporisorium reilianum SRZ2]	-	-	-	-	-	-	-
SSCI83690.1	3.67582	11.4717	CDW99745	related to transposases [Sporisorium reilianum SRZ2]	-	-	-	-	-	-	-
SSCI39190.1	3.58496	4.01282	CDW97762	uncharacterized protein SPSC_05322 [Sporisorium scitamineum]	-	-	-	-	-	-	-
SSCI26210.1	3.5539	3.69129	CDW97230	probable aflatoxin efflux pump AFLT [Sporisorium reilianum SRZ2]	-	-	-	-	-	-	-
SSCI30930.1	3.45943	2.19819	CDW97409	related to Chitin deacetylase precursor [Sporisorium reilianum SRZ2]	-	-	-	-	-	-	-
SSCI23450.1	3.36923	9.67948	CDW97088	conserved hypothetical Ustilaginaceae-specific protein [Sporisorium reilianum SRZ2]	-	-	-	-	-	-	-
XLOC_005541	3.33045	3.27103	-	-	-	-	-	-	-	-	-
SSCI34680.1	3.31411	1.98293	CDW97579	hypothetical protein [Sporisorium scitamineum]	-	-	-	-	-	-	-
SSCI48990.1	3.20119	1.59595	CDS00701	-	-	-	-	-	-	-	-
SSCI82570.1	3.07566	4.93074	CDS02115	-	-	-	-	-	-	-	-
SSCI26840.1	3.06261	2.26589	CDR99681	uncharacterized protein SPSC_01471 [Sporisorium scitamineum]	-	-	-	-	-	-	-
SSCI53220.1	2.98533	2.99277	CDW98372	hypothetical protein [Sporisorium scitamineum]	-	-	-	-	-	-	-
XLOC_003136	2.95936	1.23654	-	-	-	-	-	-	-	-	-
XLOC_004663	2.90304	1.86326	-	-	-	-	-	-	-	-	-
SSCI26240.1	2.83314	1.29056	CDR99651	-	-	-	-	-	-	-	-
SSCI76600.1	2.80266	2.56359	CDW99421	-	-	-	-	-	-	-	-
SSCI43740.1	2.76155	11.5459	CDS00463	hypothetical protein [Sporisorium scitamineum]	-	-	-	-	-	-	-
SSCI43970.1	2.68742	1.87276	CDS00472	hypothetical protein [Sporisorium scitamineum]	-	-	-	-	-	-	-
SSCI31030.1	2.64682	1.93546	CDW97410	related to ELO1-Elongase I [Sporisorium scitamineum]	-	-	-	-	-	-	-
SSCI60380.1	2.59949	2.8496	CDW98687	-	-	-	-	-	-	-	-
SSCI26200.1	2.59478	2.91754	CDR99650	probable aflatoxin efflux pump AFLT [Sporisorium reilianum SRZ2]	-	-	-	-	-	-	-
SSCI67810.1	2.57268	3.4974	CDW99044	-	-	-	-	-	-	-	-
SSCI73650.1	2.54137	1.79172	CDS01741	-	-	-	-	-	-	-	-
XLOC_005585	2.51699	2.53233	-	-	-	-	-	-	-	-	-
SSCI35100.1	2.48727	5.55459	CDW97598	Siderophore peptide synthetase involved in ferrichromeA biosynthesis [Sporisorium reilianum SRZ2]	-	-	-	-	-	-	-
SSCI31020.1	2.45843	2.20944	CDR99902	-	-	-	-	-	-	-	-
SSCI68140.1	2.42175	5.25287	CDS01509	-	-	-	-	-	-	-	-
XLOC_005381	2.41724	2.70811	-	-	-	-	-	-	-	-	-
XLOC_005972	2.3489	1.691	-	uncharacterized protein SPSC_01458 [Sporisorium scitamineum]	-	-	-	-	-	-	-
SSCI48310.1	2.33196	1.15702	CDS00666	probable serine-type carboxypeptidase f precursor [Sporisorium reilianum SRZ2]	-	-	-	-	-	-	-
XLOC_007085	2.30631	1.85758	-	-	-	-	-	-	-	-	-
SSCI00340.1	2.26453	2.5768	CDW93684	probable GTP-binding protein 1 [Sporisorium reilianum SRZ2]	-	-	-	-	-	-	-
SSCI02440.1	2.24952	2.24355	CDR98586	probable glutathione-dependent formaldehyde dehydrogenase [Sporisorium reilianum SRZ2]	-	-	-	-	-	-	-
SSCI40030.1	2.22108	2.25295	CDS00296	-	-	-	-	-	-	-	-
SSCI24780.1	2.20593	1.83473	CDW97163	hypothetical protein [Sporisorium scitamineum]	-	-	-	-	-	-	-
SSCI75650.1	2.20511	2.1592	CDW99376	-	-	-	-	-	-	-	-
SSCI61400.1	2.19913	1.80091	CDW98745	related to Copper amine oxidase 1 [Sporisorium reilianum SRZ2]	Metabolism	Metabolism of other amino acids;Global and Overview;Amino acid metabolism	ko01100//Metabolic pathways;ko01110//Biosynthesis of secondary metabolites;ko00260//Glycine, serine and threonine metabolism;ko00350//Tyrosine metabolism;ko00360//Phenylalanine metabolism;ko00410//beta-Alanine metabolism	K00276	-	-	-
SSCI03840.1	2.18639	2.34403	CDR98660	-	-	-	-	-	-	-	-
SSCI39890.1	2.16146	3.28679	CDS00286	-	-	-	-	-	-	-	-
SSCI67800.1	2.1376	2.91142	CDW99043	-	-	-	-	-	-	-	-
SSCI49300.1	2.08115	1.93599	CDW98184	related to CHK1-Serine/threonine kinase [Sporisorium scitamineum]	-	-	-	-	-	-	-
SSCI75230.1	2.05364	2.80735	CDS01796	-	-	-	-	-	-	-	-
SSCI78760.1	2.03727	2.12659	CDS01940	related to carbonyl reductase [Sporisorium reilianum SRZ2]	Metabolism	Lipid metabolism;Global and Overview	ko01100//Metabolic pathways;ko00590//Arachidonic acid metabolism	K00079	-	-	-
SSCI26220.1	2.00253	2.06813	CDW97231	-	-	-	-	-	-	-	-
SSCI00350.1	1.96994	1.13696	CDW93685	-	-	-	-	-	-	-	-
SSCI53210.1	1.95716	3.54585	CDS00870	hypothetical protein, partial [Sporisorium scitamineum]	-	-	-	-	-	-	-
SSCI87210.1	1.9204	1.12761	CDS02323	probable sterol delta 5,6-desaturase [Sporisorium reilianum SRZ2]	Metabolism	Global and Overview;Lipid metabolism	ko01100//Metabolic pathways;ko01110//Biosynthesis of secondary metabolites;ko01130//Biosynthesis of antibiotics;ko00100//Steroid biosynthesis	K00227	-	-	-
SSCI72520.1	1.91158	1.83403	CDW99231	related to PUF4-member of the PUF protein family [Sporisorium scitamineum]	-	-	-	-	-	-	-
SSCI50800.1	1.87848	1.89415	CDS00785	related to AIF1-mitochondrial cell death effector [Sporisorium scitamineum]	-	-	-	-	-	-	-
SSCI11720.1	1.82716	1.42824	CDR99006	hypothetical protein [Sporisorium scitamineum]	-	-	-	-	-	-	-
SSCI40480.1	1.80988	2.013	CDS00318	-	-	-	-	-	-	-	-
SSCI84220.1	1.80305	2.19914	CDS02205	related to flavin oxidoreductase [Sporisorium reilianum SRZ2]	-	-	-	-	-	-	-
SSCI35640.1	1.7968	2.10923	CDS00102	related to n-acetyltransferase [Sporisorium reilianum SRZ2]	-	-	-	-	-	-	-
SSCI56040.1	1.78588	1.46385	CDS01012	hypothetical protein [Sporisorium scitamineum]	-	-	-	-	-	-	-
SSCI00460.1	1.77656	1.63301	CDW93713	hypothetical protein [Sporisorium scitamineum]	-	-	-	-	-	-	-
SSCI45900.1	1.74026	3.34676	CDS00553	-	-	-	-	-	-	-	-
SSCI28860.1	1.66552	2.17828	CDW97333	probable glucosamine-6-phosphate isomerase [Sporisorium reilianum SRZ2]	Metabolism	Carbohydrate metabolism;Global and Overview	ko01100//Metabolic pathways;ko00520//Amino sugar and nucleotide sugar metabolism	K02564	-	-	-
SSCI43770.1	1.64692	2.28729	CDW97944	related to RPC53-47 kD subunit of DNA-directed RNA polymerase III [Sporisorium scitamineum]	-	-	-	-	-	-	-
SSCI66690.1	1.64245	1.48612	CDW99005	hypothetical protein [Sporisorium scitamineum]	-	-	-	-	-	-	-
SSCI68130.1	1.63941	11.744	CDW99060	-	-	-	-	-	-	-	-
SSCI19260.1	1.63829	1.22987	CDR99358	conserved hypothetical Ustilaginaceae-specific protein [Sporisorium reilianum SRZ2]	-	-	-	-	-	-	-
SSCI34140.1	1.62815	3.71796	CDW97551	related to dehydroshikimate dehydratase [Sporisorium scitamineum]	Metabolism	Global and Overview;Metabolism of cofactors and vitamins;Amino acid metabolism	ko01100//Metabolic pathways;ko00350//Tyrosine metabolism;ko00360//Phenylalanine metabolism;ko00130//Ubiquinone and other terpenoid-quinone biosynthesis	K00457	-	-	-
SSCI82330.1	1.61732	1.8255	CDW99689	-	-	-	-	-	-	-	-
SSCI60110.1	1.59735	1.54267	CDS01169	related to GAS1-glycophospholipid-anchored surface glycoprotein [Sporisorium reilianum SRZ2]	-	-	-	-	-	-	-
SSCI60220.1	1.53861	1.11864	CDS01173	hypothetical protein, partial [Sporisorium scitamineum]	-	-	-	-	-	-	-
SSCI03020.1	1.5379	1.77322	CDR98610	-	-	-	-	-	-	-	-
SSCI19970.1	1.53401	1.46231	CDW96919	Glyoxaloxidase 2 [Sporisorium reilianum SRZ2]	-	-	-	-	-	-	-
SSCI78560.1	1.47999	2.6893	CDW99519	related to Alpha-L-arabinofuranosidase I precursor [Sporisorium scitamineum]	Metabolism	Carbohydrate metabolism	ko00520//Amino sugar and nucleotide sugar metabolism	K01209	-	-	-
XLOC_005615	1.44997	1.36229	-	related to Co-chaperone protein HscB, mitochondrial precursor [Sporisorium scitamineum]	-	-	-	-	-	-	-
SSCI46830.1	1.44591	1.39831	CDS00597	related to DRE2-component of the Fe-S protein assembly machinery [Sporisorium scitamineum]	-	-	-	-	-	-	-
SSCI05520.1	1.41805	1.66931	CDW94999	related to TNA1-high affinity nicotinic acid plasma membrane permease [Sporisorium scitamineum]	-	-	-	-	-	-	-
SSCI65980.1	1.40663	1.55674	CDW98965	-	-	-	-	-	-	-	-
SSCI26980.1	1.4026	1.2849	CDW97259	b-induced zinc finger protein [Sporisorium scitamineum]	Environmental Information Processing	Signal transduction	ko04011//MAPK signaling pathway - yeast	K11215	-	-	-
SSCI12340.1	1.39073	1.407	CDW96583	-	-	-	-	-	-	-	-
SSCI46630.1	1.38941	1.19875	CDW98068	related to GPI transamidase component PIG-S [Sporisorium reilianum SRZ2]	Metabolism	Global and Overview;Glycan biosynthesis and metabolism	ko01100//Metabolic pathways;ko00563//Glycosylphosphatidylinositol(GPI)-anchor biosynthesis	K05291	-	-	-
XLOC_007298	1.3599	1.26546	-	related to Reverse transcriptase [Sporisorium scitamineum]	-	-	-	-	-	-	-
SSCI47940.1	1.34992	1.06465	CDS00649	related to SLX1-subunit of a complex involved in DNA-dependent DNA replication [Sporisorium scitamineum]	-	-	-	-	-	-	-
SSCI39880.1	1.32193	1.17305	CDW97786	-	-	-	-	-	-	-	-
SSCI40500.1	1.31763	1.48689	CDS00319	-	-	-	-	-	-	-	-
SSCI52840.1	1.31728	1.21569	CDS00853	related to multidrug resistance protein [Sporisorium reilianum SRZ2]	-	-	-	-	-	-	-
SSCI46180.1	1.31275	1.05281	CDW98050	related to NMD5-Nam7p interacting protein (Importin-8) [Sporisorium reilianum SRZ2]	-	-	-	-	-	-	-
SSCI64220.1	1.30788	1.5325	CDS01341	-	-	-	-	-	-	-	-
SSCI47840.1	1.28754	1.04102	CDS00644	related to HOT13-Zinc-binding mitochondrial intermembrane space protein [Sporisorium scitamineum]	-	-	-	-	-	-	-
SSCI82460.1	1.28286	1.03571	CDW99695	related to acetylornithine aminotransferase precursor [Sporisorium reilianum SRZ2]	Metabolism	Global and Overview;Amino acid metabolism	ko01100//Metabolic pathways;ko01110//Biosynthesis of secondary metabolites;ko01130//Biosynthesis of antibiotics;ko01230//Biosynthesis of amino acids;ko01210//2-Oxocarboxylic acid metabolism;ko00220//Arginine biosynthesis	K00818	-	-	-
SSCI23470.1	1.28275	1.00984	CDW97090	related to TOK1-Voltage-gated, outward-rectifying K+ channel protein of the plasma membrane [Sporisorium reilianum SRZ2]	-	-	-	-	-	-	-
SSCI40020.1	1.27596	2.84553	CDS00295	-	-	-	-	-	-	-	-
SSCI60710.1	1.27408	1.03305	CDW98705	hypothetical protein [Sporisorium scitamineum]	-	-	-	-	-	-	-
SSCI74750.1	1.27195	1.54841	CDW99330	related to YBT1-Vacuolar, ABC protein transporting bile acids [Sporisorium reilianum SRZ2]	-	-	-	-	-	-	-
SSCI75240.1	1.26923	2.1095	CDS01797	-	-	-	-	-	-	-	-
SSCI60740.1	1.26439	1.47393	CDW98708	hypothetical protein [Sporisorium scitamineum]	-	-	-	-	-	-	-
SSCI58700.1	1.26321	1.70143	CDW98594	-	-	-	-	-	-	-	-
SSCI46280.1	1.25071	2.26679	CDS00565	hypothetical protein [Sporisorium scitamineum]	-	-	-	-	-	-	-
SSCI74150.1	1.2449	1.91941	CDW99304	-	-	-	-	-	-	-	-
SSCI43760.1	1.23816	1.71365	CDS00465	related to transposases [Sporisorium scitamineum]	-	-	-	-	-	-	-
SSCI63500.1	1.22216	1.12009	CDW98837	related to RAD7-nucleotide excision repair protein [Sporisorium reilianum SRZ2]	-	-	-	-	-	-	-
SSCI01990.1	1.22101	1.17834	CDR98566	related to endo-1,3(4)-beta-glucanase [Sporisorium reilianum SRZ2]	-	-	-	-	-	-	-
SSCI48150.1	1.21125	1.1954	CDS00658	related to SEE1-probable lysine methyltransferase [Sporisorium scitamineum]	-	-	-	-	-	-	-
SSCI78500.1	1.20079	2.37724	CDS01928	related to LYS2-alpha aminoadipate reductase [Sporisorium scitamineum]	-	-	-	-	-	-	-
SSCI60580.1	1.19511	1.07214	CDW98700	-	Genetic Information Processing	Transcription	ko03040//Spliceosome	K12861	-	-	-
SSCI08390.1	1.19351	1.19443	CDR98857	-	-	-	-	-	-	-	-
SSCI77360.1	1.177	1.14243	CDS01881	-	-	-	-	-	-	-	-
SSCI46450.1	1.17604	1.10235	CDS00572	related to cactin [Sporisorium reilianum SRZ2]	-	-	-	-	-	-	-
SSCI07580.1	1.17206	1.24917	CDR98827	-	-	-	-	-	-	-	-
SSCI60170.1	1.16993	1.04286	CDW98671	probable replication licensing factor MCM4 [Sporisorium reilianum SRZ2]	Cellular Processes;Genetic Information Processing	Replication and repair;Cell growth and death	ko04111//Cell cycle - yeast;ko04113//Meiosis - yeast;ko03030//DNA replication	K02212	-	-	-
SSCI27890.1	1.16596	1.39921	CDR99739	uncharacterized protein SPSC_02576 [Sporisorium scitamineum]	-	-	-	-	-	-	-
SSCI28920.1	1.16581	1.59495	CDW97337	uncharacterized protein SPSC_02968 [Sporisorium scitamineum]	-	-	-	-	-	-	-
SSCI28850.1	1.16013	1.25948	CDW97332	conserved hypothetical Ustilaginaceae-specific protein [Sporisorium reilianum SRZ2]	-	-	-	-	-	-	-
SSCI60180.1	1.15752	1.12801	CDW98672	related to CDC20-cell division control protein [Sporisorium reilianum SRZ2]	Cellular Processes;Genetic Information Processing	Folding, sorting and degradation;Cell growth and death	ko04111//Cell cycle - yeast;ko04113//Meiosis - yeast;ko04120//Ubiquitin mediated proteolysis	K03363	-	-	-
SSCI46720.1	1.15354	1.2103	CDW98072	-	-	-	-	-	-	-	-
SSCI53800.1	1.14033	1.37481	CDW98396	hypothetical protein [Sporisorium scitamineum]	-	-	-	-	-	-	-
SSCI22020.1	1.13179	1.62204	CDR99488	probable oligopeptide transporter [Sporisorium scitamineum]	-	-	-	-	-	-	-
SSCI29120.1	1.13169	1.01801	CDR99805	-	-	-	-	-	-	-	-
SSCI77370.1	1.12337	1.51535	CDW99457	hypothetical protein [Sporisorium scitamineum]	-	-	-	-	-	-	-
XLOC_000197	1.10441	1.29213	-	-	-	-	-	-	-	-	-
SSCI01980.1	1.10414	1.18449	CDW94126	related to endo-1,3(4)-beta-glucanase [Sporisorium reilianum SRZ2]	-	-	-	-	-	-	-
SSCI52920.1	1.09831	1.05499	CDS00858	probable ubiquitin thiolesterase L3 [Sporisorium reilianum SRZ2]	-	-	-	-	-	-	-
SSCI54710.1	1.07084	1.1265	CDS00940	probable SNQ2-ABC transporter involved in multidrug resistance [Sporisorium reilianum SRZ2]	-	-	-	-	-	-	-
SSCI66710.1	1.06963	1.20008	CDW99007	related to Shuttle craft protein [Sporisorium reilianum SRZ2]	-	-	-	-	-	-	-
SSCI46710.1	1.0661	1.25191	CDW98071	-	-	-	-	-	-	-	-
SSCI32700.1	1.06121	1.44146	CDR99969	probable beta-1,3 exoglucanase precursor [Sporisorium reilianum SRZ2]	-	-	-	-	-	-	-
SSCI60610.1	1.04984	1.36248	CDS01187	related to ASG1-activator of stress genes [Sporisorium scitamineum]	-	-	-	-	-	-	-
SSCI08960.1	1.0497	1.20174	CDR98879	uncharacterized protein SPSC_02260 [Sporisorium scitamineum]	-	-	-	-	-	-	-
SSCI34690.1	1.04052	1.11695	CDW97580	hypothetical protein [Sporisorium scitamineum]	-	-	-	-	-	-	-
SSCI73700.1	1.03595	1.11519	CDW99282	-	-	-	-	-	-	-	-
SSCI61460.1	1.03445	1.06663	CDS01221	-	-	-	-	-	-	-	-
SSCI60400.1	1.0282	1.19505	CDS01179	-	-	-	-	-	-	-	-
SSCI52450.1	1.02544	1.1241	CDW98332	related to transposase (fragment), partial [Sporisorium reilianum SRZ2]	-	-	-	-	-	-	-
SSCI20370.1	1.02365	2.18615	CDR99423	related to MFS multidrug transporter [Sporisorium reilianum SRZ2]	-	-	-	-	-	-	-
SSCI33380.1	1.01672	1.09256	CDS00004	related to MXR2-Methionine-R-sulfoxide reductase [Sporisorium scitamineum]	-	-	-	-	-	-	-
SSCI77160.1	1.01341	1.28402	CDW99449	-	Cellular Processes	Cell growth and death;Transport and catabolism	ko04113//Meiosis - yeast;ko04139//Regulation of mitophagy - yeast	K09243	-	-	-
SSCI62790.1	1.01027	1.23769	CDW98808	related to polyketide synthase [Sporisorium reilianum SRZ2]	-	-	-	-	-	-	-
SSCI59990.1	1.00574	1.38524	CDW98665	-	-	-	-	-	-	-	-
SSCI78770.1	1.00406	1.0522	CDS01941	related to OMA1-Metalloendopeptidase of the mitochondrial inner membrane [Sporisorium reilianum SRZ2]	-	-	-	-	-	-	-
SSCI03010.1	-1.01067	-1.54547	CDR98609	-	-	-	-	-	-	-	-
SSCI48060.1	-1.01857	-1.98196	CDW98135	related to GIT1-Glycerophosphoinositol transporter also able to mediate low-affinity phosphate transport [Sporisorium reilianum SRZ2]	-	-	-	-	-	-	-
SSCI46900.1	-1.0246	-1.00228	CDS00601	related to Chitin-binding protein [Sporisorium reilianum SRZ2]	-	-	-	-	-	-	-
SSCI82270.1	-1.03284	-1.08585	CDS02107	-	-	-	-	-	-	-	-
SSCI69660.1	-1.05813	-1.23975	CDW99115	related to 4-coumarate--CoA ligase 1 [Sporisorium reilianum SRZ2]	-	-	-	-	-	-	-
SSCI56900.1	-1.10928	-2.02493	CDW98509	-	-	-	-	-	-	-	-
SSCI40550.1	-1.12247	-1.01653	CDW97811	-	-	-	-	-	-	-	-
SSCI58960.1	-1.12886	-1.24867	CDS01125	related to FIG4-polyphosphoinositide phosphatase family member [Sporisorium reilianum SRZ2]	-	-	-	-	-	-	-
SSCI50650.1	-1.13119	-1.81073	CDW98240	-	-	-	-	-	-	-	-
SSCI58210.1	-1.14114	-1.09405	CDW98571	related to RAM1-protein farnesyltransferase, beta subunit [Sporisorium reilianum SRZ2]	Metabolism	Metabolism of terpenoids and polyketides;Global and Overview	ko01130//Biosynthesis of antibiotics;ko00900//Terpenoid backbone biosynthesis	K05954	-	-	-
SSCI53820.1	-1.15687	-1.20681	CDS00894	probable clathrin-associated adaptor complex medium chain [Sporisorium reilianum SRZ2]	Cellular Processes	Transport and catabolism	ko04144//Endocytosis	K11826	-	-	-
SSCI17970.1	-1.1657	-1.34856	CDR99295	-	-	-	-	-	-	-	-
SSCI46100.1	-1.18442	-1.21492	CDW98047	-	-	-	-	-	-	-	-
SSCI65100.1	-1.18515	-1.16192	CDW98917	related to Protein farnesyltransferase alpha subunit [Sporisorium reilianum SRZ2]	Metabolism	Global and Overview;Metabolism of terpenoids and polyketides	ko01130//Biosynthesis of antibiotics;ko00900//Terpenoid backbone biosynthesis	K05955	-	-	-
SSCI84720.1	-1.19745	-1.10773	CDW99782	probable TEM1-GTP-binding protein of the RAS superfamily [Sporisorium reilianum SRZ2]	Cellular Processes	Cell growth and death	ko04111//Cell cycle - yeast	K06682	-	-	-
SSCI09370.1	-1.21254	-1.07821	CDW95935	hypothetical protein [Sporisorium scitamineum]	-	-	-	-	-	-	-
SSCI54750.1	-1.2177	-1.6749	CDS00944	probable ADH1-alcohol dehydrogenase I [Sporisorium reilianum SRZ2]	Metabolism	Lipid metabolism;Global and Overview;Amino acid metabolism;Carbohydrate metabolism	ko01100//Metabolic pathways;ko01110//Biosynthesis of secondary metabolites;ko01130//Biosynthesis of antibiotics;ko01120//Microbial metabolism in diverse environments;ko00010//Glycolysis / Gluconeogenesis;ko00071//Fatty acid degradation;ko00350//Tyrosine metabolism;ko01220//Degradation of aromatic compounds	K13953	-	-	-
SSCI24040.1	-1.21849	-1.34415	CDR99563	related to PGC1-phosphatidyl glycerol phospholipase C [Sporisorium scitamineum]	Metabolism	Lipid metabolism	ko00564//Glycerophospholipid metabolism	K18694	-	-	-
SSCI49760.1	-1.24454	1.52033	CDW98198	probable aldehyde dehydrogenase family 7 member A1 [Sporisorium reilianum SRZ2]	Metabolism	Global and Overview;Metabolism of other amino acids;Lipid metabolism;Carbohydrate metabolism;Amino acid metabolism	ko01100//Metabolic pathways;ko01110//Biosynthesis of secondary metabolites;ko01130//Biosynthesis of antibiotics;ko01120//Microbial metabolism in diverse environments;ko01230//Biosynthesis of amino acids;ko00010//Glycolysis / Gluconeogenesis;ko00260//Glycine, serine and threonine metabolism;ko00280//Valine, leucine and isoleucine degradation;ko00620//Pyruvate metabolism;ko00330//Arginine and proli…	K14085	-	-	-
SSCI40650.1	-1.25568	-1.52083	CDW97816	related to asparaginase 2 [Sporisorium reilianum SRZ2]	-	-	-	-	-	-	-
SSCI65880.1	-1.27009	-1.91791	CDS01410	related to glucose/galactose transporter [Sporisorium reilianum SRZ2]	-	-	-	-	-	-	-
SSCI18140.1	-1.29163	-1.0169	CDW96841	-	-	-	-	-	-	-	-
SSCI28540.1	-1.29217	-1.78772	CDW97319	related to MRM2-mitochondrial rRNA methyl transferase [Sporisorium scitamineum]	-	-	-	-	-	-	-
SSCI68990.1	-1.30636	-1.39971	CDS01542	related to STE6-ABC transporter [Sporisorium reilianum SRZ2]	Environmental Information Processing	Membrane transport	ko02010//ABC transporters	K05658	-	-	-
SSCI03310.1	-1.31188	-1.15314	CDR98628	-	Metabolism	Global and Overview;Carbohydrate metabolism	ko01100//Metabolic pathways;ko00040//Pentose and glucuronate interconversions	K18106	-	-	-
SSCI41720.1	-1.32549	-1.62413	CDS00372	related to endo-1,6-beta-d-glucanase precursor [Sporisorium reilianum SRZ2]	-	-	-	-	-	-	-
SSCI03570.1	-1.3455	-1.67807	CDR98639	related to Cytochrome P450 4F8 [Sporisorium reilianum SRZ2]	-	-	-	-	-	-	-
SSCI55450.1	-1.35245	-1.04548	CDW98457	MAP kinase Kpp2 [Sporisorium reilianum SRZ2]	-	-	-	-	-	-	-
SSCI18100.1	-1.36257	-1.44707	CDR99302	related to RMD1-cytoplasmic protein required for sporulation [Sporisorium scitamineum]	-	-	-	-	-	-	-
SSCI23020.1	-1.36409	-1.3912	CDR99527	probable myo-inositol oxygenase [Sporisorium reilianum SRZ2]	Metabolism	Carbohydrate metabolism	ko00562//Inositol phosphate metabolism;ko00053//Ascorbate and aldarate metabolism	K00469	-	-	GO:0044710//single-organism metabolic process;GO:0044699//single-organism process;GO:0008152//metabolic process
SSCI65390.1	-1.36953	-1.14884	CDS01392	-	-	-	-	-	-	-	-
SSCI03970.1	-1.3789	-1.56047	CDW94601	probable EXG1-exo-beta-1,3-glucanase (I/II), major isoform [Sporisorium reilianum SRZ2]	Metabolism	Carbohydrate metabolism	ko00500//Starch and sucrose metabolism	K01210	-	-	-
SSCI48820.1	-1.38861	-1.24603	CDS00690	related to amidase (acetamidase) [Sporisorium reilianum SRZ2]	Metabolism	Global and Overview;Amino acid metabolism	ko01120//Microbial metabolism in diverse environments;ko00330//Arginine and proline metabolism;ko00380//Tryptophan metabolism;ko00360//Phenylalanine metabolism	K01426	-	-	-
SSCI56050.1	-1.39569	-1.04173	CDS01013	related to Gluconolactonase [Sporisorium reilianum SRZ2]	Metabolism	Carbohydrate metabolism;Global and Overview	ko01100//Metabolic pathways;ko01110//Biosynthesis of secondary metabolites;ko01130//Biosynthesis of antibiotics;ko01120//Microbial metabolism in diverse environments;ko01200//Carbon metabolism;ko00030//Pentose phosphate pathway;ko01220//Degradation of aromatic compounds;ko00053//Ascorbate and aldarate metabolism	K01053	-	-	-
SSCI31820.1	-1.40596	-1.84916	CDW97444	-	-	-	-	-	-	-	-
SSCI64240.1	-1.40881	-1.63266	CDW98872	related to Acetylcholinesterase precursor [Sporisorium reilianum SRZ2]	-	-	-	-	-	-	-
SSCI41730.1	-1.40988	-1.7365	CDW97854	-	-	-	-	-	-	-	-
SSCI41830.1	-1.41777	-1.11994	CDW97860	related to EXG1-Exo-1,3-beta-glucanase precursor [Sporisorium reilianum SRZ2]	Metabolism	Carbohydrate metabolism	ko00500//Starch and sucrose metabolism	K01210	-	-	-
SSCI08190.1	-1.42018	-1.22795	CDR98846	-	-	-	-	-	-	-	-
SSCI10900.1	-1.42547	-1.19332	CDR98967	-	-	-	-	-	-	-	-
SSCI01480.1	-1.42626	-2.03793	CDR98543	related to YSR3-dihydrosphingosine-1-phosphate phosphatase [Sporisorium reilianum SRZ2]	-	-	-	-	-	-	-
XLOC_003305	-1.43767	-1.32518	-	rba1 protein [Sporisorium reilianum]	-	-	-	-	-	-	-
SSCI55100.1	-1.44361	-1.59072	CDW98437	-	-	-	-	-	-	-	-
SSCI56030.1	-1.46052	1.19572	CDS01011	uncharacterized protein SPSC_01030 [Sporisorium scitamineum]	-	-	-	-	-	-	-
SSCI64520.1	-1.47849	-1.46022	CDW98881	probable l-isoaspartyl protein carboxyl methyltransferase [Sporisorium reilianum SRZ2]	-	-	-	-	-	GO:0003824//catalytic activity;GO:0016740//transferase activity	GO:0006464//cellular protein modification process;GO:0009987//cellular process;GO:0019538//protein metabolic process;GO:0043412//macromolecule modification;GO:0044238//primary metabolic process;GO:0036211//protein modification process;GO:0044260//cellular macromolecule metabolic process;GO:0008152//metabolic process;GO:0044237//cellular metabolic process;GO:0043170//macromolecule metabolic proces…
SSCI69030.1	-1.4828	-1.44952	CDS01544	-	-	-	-	-	-	-	-
SSCI84010.1	-1.48543	-1.42992	CDS02193	-	-	-	-	-	-	-	-
SSCI32870.1	-1.49441	-1.66211	CDW97501	related to ERG25-C-4 methyl sterol oxidase [Sporisorium scitamineum]	-	-	-	-	-	-	-
SSCI30740.1	-1.49661	-1.90497	CDR99883	conserved hypothetical Ustilaginaceae-specific protein [Sporisorium reilianum SRZ2]	-	-	-	-	-	-	-
XLOC_003297(PRA2)	-1.51557	-2.04194	PRA2	probable Pheromone receptor a2 [Sporisorium scitamineum]	Environmental Information Processing	Signal transduction	ko04011//MAPK signaling pathway - yeast	K04627	GO:0016020//membrane	GO:0016503//pheromone receptor activity;GO:0004888//transmembrane signaling receptor activity;GO:0004872//receptor activity;GO:0038023//signaling receptor activity;GO:0004932//mating-type factor pheromone receptor activity;GO:0008528//G-protein coupled peptide receptor activity;GO:0004930//G-protein coupled receptor activity;GO:0001653//peptide receptor activity;GO:0004871//signal transducer acti…	GO:0065007//biological regulation;GO:0044763//single-organism cellular process;GO:0009987//cellular process;GO:0023052//signaling;GO:0007165//signal transduction;GO:0007154//cell communication;GO:0044700//single organism signaling;GO:0050794//regulation of cellular process;GO:0050896//response to stimulus;GO:0044699//single-organism process;GO:0051716//cellular response to stimulus;GO:0050789//re…
SSCI62660.1	-1.54363	-1.11737	CDS01273	related to Peripheral-type benzodiazepine receptor [Sporisorium reilianum SRZ2]	-	-	-	-	-	-	-
SSCI84160.1	-1.5472	-1.11729	CDS02201	related to O-methyltransferase [Sporisorium reilianum SRZ2]	-	-	-	-	-	-	-
SSCI22210.1	-1.5522	-2.51792	CDR99499	hypothetical protein [Sporisorium scitamineum]	-	-	-	-	-	-	-
SSCI70010.1	-1.55425	-2.16356	CDW99135	related to 3-phytase A precursor [Sporisorium reilianum SRZ2]	-	-	-	-	-	-	-
SSCI71790.1	-1.57515	-2.11974	CDW99207	related to Iron transport protein 1 [Sporisorium reilianum SRZ2]	-	-	-	-	-	-	-
SSCI27240.1	-1.57749	-1.89412	CDR99704	related to soluble epoxide hydrolase [Sporisorium reilianum SRZ2]	Metabolism;Cellular Processes	Transport and catabolism;Lipid metabolism;Global and Overview	ko01100//Metabolic pathways;ko01120//Microbial metabolism in diverse environments;ko04146//Peroxisome;ko00590//Arachidonic acid metabolism	K08726	-	-	-
SSCI17860.1	-1.5823	-1.28742	CDR99287	-	-	-	-	-	-	-	-
SSCI47560.1	-1.58748	-1.1375	CDS00636	uncharacterized protein SPSC_01883 [Sporisorium scitamineum]	-	-	-	-	-	-	-
SSCI20780.1	-1.595	-1.36048	CDW96948	hypothetical protein, partial [Sporisorium scitamineum]	-	-	-	-	-	-	-
SSCI47910.1	-1.60185	-3.6225	CDW98125	-	Metabolism	Metabolism of cofactors and vitamins;Global and Overview	ko01100//Metabolic pathways;ko00790//Folate biosynthesis	K01113	-	-	-
SSCI20510.1	-1.60407	-2.26133	CDW96936	uncharacterized protein SPSC_04955 [Sporisorium scitamineum]	-	-	-	-	-	-	-
SSCI63280.1	-1.60726	-1.27419	CDW98827	probable het-c2 protein [Sporisorium reilianum SRZ2]	-	-	-	-	-	-	-
SSCI23560.1	-1.61226	-1.13257	CDW97098	related to AMP-binding protein [Sporisorium reilianum SRZ2]	-	-	-	-	-	-	-
SSCI39700.1	-1.61339	-2.88465	CDW97778	-	-	-	-	-	-	-	-
SSCI86730.1	-1.61453	-1.00812	CDW99875	-	-	-	-	-	-	-	-
SSCI73150.1	-1.61778	-1.28476	CDW99257	related to glutamic acid decarboxylase [Sporisorium reilianum SRZ2]	Metabolism	Metabolism of other amino acids;Global and Overview;Carbohydrate metabolism;Amino acid metabolism	ko01100//Metabolic pathways;ko01110//Biosynthesis of secondary metabolites;ko01120//Microbial metabolism in diverse environments;ko00250//Alanine, aspartate and glutamate metabolism;ko00650//Butanoate metabolism;ko00410//beta-Alanine metabolism;ko00430//Taurine and hypotaurine metabolism	K01580	-	-	-
SSCI27820.1	-1.61975	-1.34573	CDW97294	related to RFX1-major transcriptional repressor of DNA-damage-regulated genes [Sporisorium scitamineum]	Cellular Processes	Cell growth and death	ko04111//Cell cycle - yeast	K09175	-	-	-
SSCI85630.1	-1.66393	-1.98446	CDW99826	probable Rds1 protein [Sporisorium reilianum SRZ2]	-	-	-	-	-	-	-
SSCI86440.1	-1.67195	-1.03019	CDS02285	-	-	-	-	-	-	-	-
SSCI56290.1	-1.71406	-1.01469	CDS01020	related to hydroxyquinol-1,2-dioxygenase [Sporisorium reilianum SRZ2]	Metabolism	Global and Overview	ko01100//Metabolic pathways;ko01120//Microbial metabolism in diverse environments;ko01220//Degradation of aromatic compounds	K03381	-	GO:0003824//catalytic activity;GO:0016491//oxidoreductase activity;GO:0051213//dioxygenase activity	GO:0008152//metabolic process
SSCI52890.1	-1.73443	-2.07431	CDS00855	related to glycosyl transferase, group 2 family protein [Sporisorium scitamineum]	-	-	-	-	-	-	-
SSCI41510.1	-1.73819	-1.23223	CDS00356	uncharacterized protein SPSC_00876 [Sporisorium scitamineum]	-	-	-	-	-	-	-
SSCI22100.1	-1.74566	-1.71611	CDW97013	-	-	-	-	-	-	-	-
SSCI09420.1	-1.76099	-1.33072	CDW95955	related to TMT1-trans-aconitate methyltransferase [Sporisorium scitamineum]	-	-	-	-	-	-	-
SSCI08440.1	-1.76385	-1.32896	CDR98861	probable glutaminase A [Sporisorium reilianum SRZ2]	-	-	-	-	-	-	-
SSCI03140.1	-1.76474	-3.21643	CDW94429	-	-	-	-	-	-	-	-
SSCI80660.1	-1.77144	-1.85415	CDS02032	-	-	-	-	-	-	-	-
SSCI55570.1	-1.77598	-1.67913	CDW98459	related to PRM1-Pheromone-regulated multispanning membrane protein [Sporisorium reilianum SRZ2]	-	-	-	-	-	-	-
SSCI36660.1	-1.77976	-1.27477	CDS00141	-	-	-	-	-	-	-	-
SSCI34740.1	-1.78655	-1.31642	CDS00059	-	Metabolism	Amino acid metabolism;Global and Overview;Metabolism of cofactors and vitamins	ko01100//Metabolic pathways;ko01110//Biosynthesis of secondary metabolites;ko00350//Tyrosine metabolism;ko00740//Riboflavin metabolism	K00505	-	-	-
SSCI64730.1	-1.8099	-1.82341	CDS01362	probable HMG-box protein Hmg3 [Sporisorium reilianum SRZ2]	-	-	-	-	-	-	-
SSCI68570.1	-1.81241	-1.30061	CDS01523	-	-	-	-	-	-	-	-
SSCI38110.1	-1.83382	-2.14749	CDS00210	related to versicolorin b synthase [Sporisorium reilianum SRZ2]	-	-	-	-	-	-	-
SSCI22200.1	-1.83392	-2.40405	CDR99498	-	-	-	-	-	-	-	-
SSCI50470.1	-1.83928	-1.58651	CDS00767	hypothetical protein [Sporisorium scitamineum]	-	-	-	-	-	-	-
SSCI11860.1	-1.848	-1.95321	CDW96548	uncharacterized protein SPSC_00716 [Sporisorium scitamineum]	-	-	-	-	-	-	-
SSCI67670.1	-1.86661	-2.01941	CDW99036	uncharacterized protein SPSC_05599 [Sporisorium scitamineum]	-	-	-	-	-	-	-
SSCI15200.1	-1.8947	-1.4598	CDW96715	-	-	-	-	-	-	-	-
SSCI74400.1	-1.90034	-1.19385	CDW99316	-	-	-	-	-	-	-	-
SSCI50600.1	-1.9064	-1.25412	CDW98236	hypothetical protein [Sporisorium scitamineum]	-	-	-	-	-	-	-
SSCI16690.1	-1.91063	-2.31968	CDW96772	CMU protein, partial [Sporisorium scitamineum]	Metabolism	Amino acid metabolism;Global and Overview	ko01100//Metabolic pathways;ko01110//Biosynthesis of secondary metabolites;ko01130//Biosynthesis of antibiotics;ko01230//Biosynthesis of amino acids;ko00400//Phenylalanine, tyrosine and tryptophan biosynthesis	K01850	-	-	-
SSCI08420.1	-1.92623	-1.14753	CDR98860	probable glutaminase A [Sporisorium reilianum SRZ2]	-	-	-	-	-	-	-
SSCI01970.1	-1.94234	-1.48167	CDR98565	hypothetical protein [Sporisorium scitamineum]	-	-	-	-	-	-	-
SSCI69540.1	-1.94694	-1.54475	CDS01569	related to blue-light-inducible Bli-3 protein [Sporisorium reilianum SRZ2]	-	-	-	-	-	-	-
SSCI80550.1	-1.95393	-1.16162	CDW99611	-	-	-	-	-	-	-	-
SSCI35920.1	-1.9642	-1.09265	CDW97626	-	-	-	-	-	-	-	-
SSCI04970.1	-1.96523	-1.15361	CDR98713	uncharacterized protein SPSC_05954 [Sporisorium scitamineum]	-	-	-	-	-	-	-
SSCI76530.1	-1.96834	-1.05499	CDW99417	related to 4-coumarate-CoA ligase [Sporisorium scitamineum]	-	-	-	-	-	-	-
SSCI46880.1	-1.97058	-1.84091	CDW98078	-	-	-	-	-	-	-	-
SSCI53880.1	-1.97546	-1.28124	CDS00900	related to PUB1-major polyadenylated RNA-binding protein of nucleus and cytoplasm [Sporisorium reilianum SRZ2]	-	-	-	-	-	-	-
SSCI45630.1	-1.99379	-1.06368	CDW98024	-	-	-	-	-	-	-	-
SSCI70020.1	-2.00375	-2.08241	CDS01586	related to 3-phytase A precursor [Sporisorium reilianum SRZ2]	-	-	-	-	-	-	-
SSCI80000.1	-2.02524	-2.21814	CDW99579	-	-	-	-	-	-	-	-
SSCI25830.1	-2.05671	-1.21551	CDR99630	uncharacterized protein SPSC_05012 [Sporisorium scitamineum]	-	-	-	-	-	-	-
SSCI61450.1	-2.09214	-1.89691	CDS01220	-	-	-	-	-	-	-	-
SSCI13080.1	-2.11642	-1.4242	CDW96620	related to Chitinase A precursor [Sporisorium reilianum SRZ2]	-	-	-	-	-	-	-
SSCI71700.1	-2.12138	-2.05139	CDS01662	-	Environmental Information Processing	Signal transduction	ko04011//MAPK signaling pathway - yeast	K11230	-	-	-
SSCI02780.1	-2.12488	-1.82489	CDW94330	hypothetical protein [Sporisorium scitamineum]	-	-	-	-	-	-	-
SSCI60880.1	-2.14043	-1.53761	CDS01194	related to extracellular aspartic proteinase [Sporisorium reilianum SRZ2]	-	-	-	-	-	-	-
SSCI51250.1	-2.19399	-1.08924	CDS00800	-	-	-	-	-	-	-	-
SSCI20360.1	-2.20427	-1.12099	CDR99422	probable OSM1-fumarate reductase [Sporisorium reilianum SRZ2]	-	-	-	-	-	GO:0043167//ion binding;GO:0046906//tetrapyrrole binding;GO:0097159//organic cyclic compound binding;GO:1901363//heterocyclic compound binding;GO:0043169//cation binding;GO:0005488//binding	GO:0044710//single-organism metabolic process;GO:0008152//metabolic process;GO:0044699//single-organism process
SSCI75060.1	-2.20521	-1.17976	CDS01788	related to Ribonuclease Trv [Sporisorium reilianum SRZ2]	-	-	-	-	-	-	-
SSCI60890.1	-2.23532	-1.53683	CDW98720	related to extracellular aspartic proteinase [Sporisorium reilianum SRZ2]	-	-	-	-	-	-	-
XLOC_005557	-2.24489	-3.30875	-	-	-	-	-	-	-	-	-
SSCI49780.1	-2.25939	11.1293	CDW98200	-	-	-	-	-	-	-	-
SSCI74310.1	-2.26066	-1.63088	CDS01760	related to 5-carboxyvanillate decarboxylase [Sporisorium reilianum SRZ2]	-	-	-	-	-	-	-
SSCI06910.1	-2.27518	-1.88204	CDR98803	-	-	-	-	-	-	-	-
SSCI25840.1	-2.27947	-1.24248	CDR99631	uncharacterized protein SPSC_05011 [Sporisorium scitamineum]	-	-	-	-	-	-	-
SSCI50020.1	-2.29938	-2.7614	CDS00747	repellent protein 1 precursor [Sporisorium scitamineum]	-	-	-	-	-	-	-
SSCI10620.1	-2.31194	-1.47478	CDW96253	-	-	-	-	-	-	-	-
SSCI08430.1	-2.32963	-1.44115	CDW95682	probable glutaminase A [Sporisorium reilianum SRZ2]	-	-	-	-	-	-	-
SSCI85480.1	-2.34382	-1.42354	CDS02247	-	-	-	-	-	-	-	-
SSCI61480.1	-2.34553	-1.63361	CDS01223	probable xylulose-5-phosphate/fructose-6-phosphate phosphoketolase [Sporisorium scitamineum]	Metabolism	Carbohydrate metabolism;Global and Overview	ko01100//Metabolic pathways;ko01120//Microbial metabolism in diverse environments;ko00030//Pentose phosphate pathway	K01621	-	-	-
SSCI18420.1	-2.35317	-3.32028	CDW96851	-	-	-	-	-	-	-	-
SSCI54000.1	-2.3548	-1.63939	CDS00906	-	-	-	-	-	-	-	-
SSCI27590.1	-2.36923	-1.34958	CDR99726	hypothetical protein [Sporisorium scitamineum]	-	-	-	-	-	-	-
SSCI26650.1	-2.37169	-1.69519	CDR99672	probable Thiamin biosynthetic enzyme [Sporisorium reilianum SRZ2]	Metabolism	Metabolism of cofactors and vitamins;Global and Overview	ko01100//Metabolic pathways;ko00730//Thiamine metabolism	K03146	GO:0005737//cytoplasm;GO:0044444//cytoplasmic part;GO:0044424//intracellular part;GO:0005623//cell;GO:0005622//intracellular;GO:0044464//cell part	GO:0043167//ion binding;GO:0043169//cation binding;GO:0005488//binding	GO:1901360//organic cyclic compound metabolic process;GO:0044281//small molecule metabolic process;GO:0046484//oxazole or thiazole metabolic process;GO:0006807//nitrogen compound metabolic process;GO:0044763//single-organism cellular process;GO:0018130//heterocycle biosynthetic process;GO:0018131//oxazole or thiazole biosynthetic process;GO:0008152//metabolic process;GO:0006725//cellular aromatic…
SSCI30760.1	-2.40718	-3.56986	CDR99885	related to acetylxylan esterase [Sporisorium reilianum SRZ2]	-	-	-	-	-	-	-
SSCI22980.1	-2.41554	-3.48483	CDR99523	probable PHO84-Inorganic phosphate permease [Sporisorium scitamineum]	-	-	-	-	-	-	-
XLOC_001522	-2.4413	-1.21291	-	-	-	-	-	-	-	-	-
SSCI69690.1	-2.45431	-1.01932	CDS01573	-	-	-	-	-	-	-	-
SSCI41650.1	-2.45943	-2.65896	CDS00366	related to glycosyl transferase, group 2 family protein [Sporisorium reilianum SRZ2]	-	-	-	-	-	-	-
SSCI40740.1	-2.46348	-1.12928	CDS00330	probable HNM1-Choline permease [Sporisorium reilianum SRZ2]	-	-	-	-	-	-	-
SSCI21090.1	-2.47171	-1.23991	CDR99456	related to Sge1-drug resistance protein [Sporisorium reilianum SRZ2]	-	-	-	-	-	-	-
SSCI25890.1	-2.47805	-9.96578	CDW97216	-	-	-	-	-	-	-	-
XLOC_003303	-2.49306	-1.95074	-	Rga2 protein [Sporisorium scitamineum]	-	-	-	-	-	-	-
SSCI55120.1	-2.5014	-3.08125	CDW98439	related to 3-phytase A precursor [Sporisorium reilianum SRZ2]	-	-	-	-	-	-	-
SSCI00060.1	-2.51694	-1.75794	CDR98495	probable thiamine biosynthesis protein nmt1 [Sporisorium reilianum SRZ2]	Metabolism	Global and Overview;Metabolism of cofactors and vitamins	ko01100//Metabolic pathways;ko00730//Thiamine metabolism	K18278	-	-	-
XLOC_006996	-2.52012	-1.66589	PXG1	related to calcium-binding protein caleosin [Ustilago bromivora]	-	-	-	-	-	-	-
SSCI04520.1	-2.52607	-1.59405	CDR98698	hypothetical protein [Sporisorium scitamineum]	-	-	-	-	-	-	-
SSCI10890.1	-2.55675	-1.68277	CDR98966	-	-	-	-	-	-	-	-
SSCI74640.1	-2.57075	-4.3526	CDS01774	hypothetical protein, partial [Sporisorium scitamineum]	-	-	-	-	-	-	-
SSCI37620.1	-2.57827	-3.36503	CDW97701	-	-	-	-	-	-	-	-
SSCI74110.1	-2.60272	-1.23868	CDW99300	related to CTR3-high-affinity copper transporter of the plasma membrane [Sporisorium scitamineum]	-	-	-	-	-	-	-
SSCI21150.1	-2.64907	-1.08293	CDW96967	probable acyltransferase invovled in MEL production [Sporisorium scitamineum]	-	-	-	-	-	-	-
SSCI23670.1	-2.69754	-4.93865	CDR99549	related to acid phosphatase [Sporisorium scitamineum]	-	-	-	-	-	-	-
SSCI04530.1	-2.73658	-1.98066	CDR98699	hypothetical protein [Sporisorium scitamineum]	-	-	-	-	-	-	-
SSCI86690.1	-2.78727	-3.38965	CDW99872	related to Zinc finger protein [Sporisorium reilianum SRZ2]	-	-	-	-	-	-	-
SSCI38860.1	-2.7885	-3.90135	CDS00243	-	-	-	-	-	-	-	-
SSCI83700.1	-2.83611	-2.69978	CDW99746	related to pepsin precursor (aspartate protease) [Sporisorium reilianum SRZ2]	-	-	-	-	-	-	-
SSCI27250.1	-2.85956	-2.61918	CDR99705	related to Glucoamylase precursor [Sporisorium reilianum SRZ2]	Metabolism	Global and Overview;Carbohydrate metabolism	ko01100//Metabolic pathways;ko00500//Starch and sucrose metabolism	K01178	-	-	-
SSCI02860.1	-2.88495	-2.76279	CDW94355	-	-	-	-	-	-	-	-
SSCI45050.1	-2.91107	-3.41043	CDS00514	-	-	-	-	-	-	-	-
SSCI33130.1	-2.93221	-1.53544	CDW97515	related to OTU1-deubiquitylation enzyme [Sporisorium scitamineum]	Genetic Information Processing	Folding, sorting and degradation	ko04141//Protein processing in endoplasmic reticulum	K13719	-	-	-
SSCI21120.1	-2.95365	-1.22092	CDR99457	Erythritol-mannosyl-transferase invovled in MEL production [Sporisorium scitamineum]	-	-	-	-	-	-	-
SSCI06880.1	-2.96143	-1.78449	CDW95302	-	-	-	-	-	-	-	-
SSCI07560.1	-2.97999	-3.5155	CDW95469	related to Cholinesterase precursor [Sporisorium reilianum SRZ2]	Metabolism	Lipid metabolism	ko00564//Glycerophospholipid metabolism	K01049	-	-	-
SSCI58340.1	-3.0144	-1.8615	CDW98575	hypothetical protein [Sporisorium scitamineum]	-	-	-	-	-	-	-
SSCI67840.1	-3.01681	-4.11917	CDW99046	related to membrane protein Dik6 [Sporisorium reilianum SRZ2]	-	-	-	-	-	-	-
SSCI33120.1	-3.01826	-3.40733	CDW97514	related to para-nitrobenzyl esterase [Sporisorium reilianum SRZ2]	-	-	-	-	-	-	-
SSCI36180.1	-3.02926	-4.24733	CDS00127	related to cell surface ferroxidase [Sporisorium reilianum SRZ2]	-	-	-	-	-	-	-
SSCI77580.1	-3.03576	-1.7629	CDW99472	-	-	-	-	-	-	-	-
SSCI25950.1	-3.08746	-11.388	CDW97219	-	-	-	-	-	-	-	-
SSCI63960.1	-3.19438	-10.6707	CDW98856	related to Retrovirus-related POL polyprotein [Sporisorium scitamineum]	-	-	-	-	-	-	-
SSCI34890.1	-3.36439	-3.51424	CDW97592	related to beta-1,3-glucan binding protein [Sporisorium reilianum SRZ2]	-	-	-	-	-	-	-
SSCI03600.1	-3.45074	-4.11437	CDR98642	related to HSP12-heat shock protein [Sporisorium reilianum SRZ2]	-	-	-	-	-	-	-
SSCI76010.1	-3.49993	-4.77488	CDS01825	-	-	-	-	-	-	-	-
SSCI57090.1	-3.51475	-4.75547	CDW98519	-	-	-	-	-	-	-	-
SSCI27370.1	-3.55935	-4.19968	CDR99711	probable lysozyme [Sporisorium reilianum SRZ2]	-	-	-	-	-	-	GO:0008152//metabolic process;GO:0071704//organic substance metabolic process
SSCI64000.1	-3.57873	-5.74177	CDS01335	related to Betaine lipid synthase [Sporisorium reilianum SRZ2]	Metabolism	Lipid metabolism	ko00564//Glycerophospholipid metabolism	K13621	-	-	-
SSCI23640.1	-3.64	-5.20457	CDR99546	hypothetical protein [Sporisorium scitamineum]	-	-	-	-	-	-	-
SSCI23750.1	-3.73835	-6.04638	CDW97108	probable Dik6, novel virulence factor [Sporisorium reilianum SRZ2]	-	-	-	-	-	-	-
SSCI80160.1	-3.91501	-1.60316	CDW99587	related to oxidoreductase [Sporisorium reilianum SRZ2]	-	-	-	-	-	-	-
XLOC_008478	-3.92283	-4.04985	-	-	-	-	-	-	-	-	-
SSCI51630.1	-4.10852	-6.34577	CDW98292	related to Endoglucanase 1 precursor [Sporisorium reilianum SRZ2]	-	-	-	-	-	-	-
SSCI81070.1	-4.18401	-2.90507	CDW99639	probable Hmp1-Mismatch base pair and cruciform DNA recognition protein [Sporisorium reilianum SRZ2]	-	-	-	-	-	-	-
SSCI34900.1	-4.25023	-3.40599	CDS00066	related to beta-1,3-glucan binding protein [Sporisorium scitamineum]	-	-	-	-	-	-	-
SSCI71620.1	-4.67108	-3.6256	CDW99204	-	-	-	-	-	-	-	-
SSCI38850.1	-4.73456	-6.15106	CDS00242	hypothetical protein [Sporisorium scitamineum]	-	-	-	-	-	-	-
SSCI36170.1	-5.24603	-5.61227	CDS00126	related to acid phosphatase [Sporisorium reilianum SRZ2]	-	-	-	-	-	-	-
SSCI41660.1	-7.49185	-8.02237	CDS00367	-	-	-	-	-	-	-	-
SSCI58520.1	-10.5314	-2.8371	CDW98588	hypothetical protein [Sporisorium scitamineum]	-	-	-	-	-	-	-
SSCI64670.1	-11.9873	-2.95031	CDW98892	-	-	-	-	-	-	-	-

## Sheet: query2map
###version 1.1
XLOC_000197
XLOC_000216
XLOC_000914
XLOC_001522
XLOC_001839
XLOC_002133	K00925	1.10001e+33	uma:UMAG_03413
XLOC_003136
XLOC_003297	K04627	4011	pfp:PFL1_01711
XLOC_003303
XLOC_003305
XLOC_003397
XLOC_003414
XLOC_004062
XLOC_004663
XLOC_004851
XLOC_005381
XLOC_005541
XLOC_005557
XLOC_005585
XLOC_005615
XLOC_005698
XLOC_005972
XLOC_006097
XLOC_006203
XLOC_006996
XLOC_007085
XLOC_007268
XLOC_007298
XLOC_008478
SSCI00060.1	K18278	110000730	uma:UMAG_00816
SSCI00340.1
SSCI00350.1
SSCI00460.1
SSCI01480.1
SSCI01970.1
SSCI01980.1
SSCI01990.1
SSCI02440.1
SSCI02780.1
SSCI02860.1
SSCI03010.1
SSCI03020.1
SSCI03140.1
SSCI03310.1	K18106	110000040	uma:UMAG_00177
SSCI03570.1
SSCI03600.1
SSCI03840.1
SSCI03970.1	K01210	500	uma:UMAG_00235
SSCI04520.1
SSCI04530.1
SSCI04970.1
SSCI05520.1
SSCI06880.1
SSCI06910.1
SSCI07560.1	K01049	564	afm:AFUA_7G01710
SSCI07580.1
SSCI07710.1
SSCI08190.1
SSCI08390.1
SSCI08420.1
SSCI08430.1
SSCI08440.1
SSCI08960.1
SSCI09370.1
SSCI09420.1
SSCI10620.1
SSCI10890.1
SSCI10900.1
SSCI11720.1
SSCI11730.1
SSCI11860.1
SSCI12340.1
SSCI13080.1
SSCI15200.1
SSCI15870.1
SSCI16690.1	K01850	1.10001e+23	nfi:NFIA_073900
SSCI17860.1
SSCI17970.1
SSCI18100.1
SSCI18140.1
SSCI18420.1
SSCI19260.1
SSCI19970.1
SSCI20360.1
SSCI20370.1
SSCI20510.1
SSCI20780.1
SSCI21090.1
SSCI21120.1
SSCI21150.1
SSCI22020.1
SSCI22030.1
SSCI22100.1
SSCI22200.1
SSCI22210.1
SSCI22980.1
SSCI23000.1
SSCI23020.1	K00469	5300562	uma:UMAG_00029
SSCI23270.1
SSCI23450.1
SSCI23460.1
SSCI23470.1
SSCI23560.1
SSCI23640.1
SSCI23670.1
SSCI23750.1
SSCI24040.1	K18694	564	pfp:PFL1_00103
SSCI24780.1
SSCI24790.1	K00505	1.10001e+18	fgr:FGSG_11106
SSCI25830.1
SSCI25840.1
SSCI25890.1
SSCI25950.1
SSCI26200.1
SSCI26210.1
SSCI26220.1
SSCI26240.1
SSCI26650.1	K03146	110000730	pfp:PFL1_06351
SSCI26840.1
SSCI26980.1	K11215	4011	bsc:COCSADRAFT_292626
SSCI27240.1	K08726	1.10001e+18	uma:UMAG_04063
SSCI27250.1	K01178	110000500	uma:UMAG_04064
SSCI27370.1
SSCI27590.1
SSCI27820.1	K09175	4111	psq:PUNSTDRAFT_112444
SSCI27890.1
SSCI28540.1
SSCI28850.1
SSCI28860.1	K02564	110000520	uma:UMAG_01718
SSCI28920.1
SSCI29120.1
SSCI30740.1
SSCI30760.1
SSCI30930.1
SSCI31020.1
SSCI31030.1
SSCI31820.1
SSCI32680.1
SSCI32700.1
SSCI32870.1
SSCI33120.1
SSCI33130.1	K13719	4141	uma:UMAG_06072
SSCI33380.1
SSCI34140.1	K00457	1.1e+18	pgr:PGTG_06696
SSCI34680.1
SSCI34690.1
SSCI34740.1	K00505	1.10001e+18	pfp:PFL1_02365
SSCI34890.1
SSCI34900.1
SSCI34920.1
SSCI35050.1	K05607	110000280	uma:UMAG_01433
SSCI35100.1
SSCI35640.1
SSCI35720.1
SSCI35920.1
SSCI36170.1
SSCI36180.1
SSCI36660.1
SSCI37620.1
SSCI38110.1
SSCI38850.1
SSCI38860.1
SSCI39190.1
SSCI39700.1
SSCI39880.1
SSCI39890.1
SSCI40020.1
SSCI40030.1
SSCI40480.1
SSCI40500.1
SSCI40550.1
SSCI40650.1
SSCI40740.1
SSCI41510.1
SSCI41650.1
SSCI41660.1
SSCI41720.1
SSCI41730.1
SSCI41830.1	K01210	500	uma:UMAG_05550
SSCI43740.1
SSCI43760.1
SSCI43770.1
SSCI43970.1
SSCI45050.1
SSCI45610.1
SSCI45630.1
SSCI45900.1
SSCI46100.1
SSCI46180.1
SSCI46280.1
SSCI46450.1
SSCI46630.1	K05291	110000563	uma:UMAG_01565
SSCI46710.1
SSCI46720.1
SSCI46830.1
SSCI46880.1
SSCI46900.1
SSCI47560.1
SSCI47840.1
SSCI47910.1	K01113	110000790	uma:UMAG_01854
SSCI47940.1
SSCI48060.1
SSCI48150.1
SSCI48310.1
SSCI48350.1
SSCI48820.1	K01426	1.12e+18	lbc:LACBIDRAFT_244209
SSCI48990.1
SSCI49300.1
SSCI49760.1	K14085	1.10001e+88	uma:UMAG_03665
SSCI49780.1
SSCI50020.1
SSCI50470.1
SSCI50600.1
SSCI50650.1
SSCI50800.1
SSCI51250.1
SSCI51630.1
SSCI52450.1
SSCI52840.1
SSCI52890.1
SSCI52920.1
SSCI53210.1
SSCI53220.1
SSCI53800.1
SSCI53820.1	K11826	4144	uma:UMAG_03144
SSCI53880.1
SSCI54000.1
SSCI54710.1
SSCI54750.1	K13953	1.10001e+38	pfp:PFL1_03900
SSCI55100.1
SSCI55120.1
SSCI55450.1
SSCI55570.1
SSCI56030.1
SSCI56040.1
SSCI56050.1	K01053	1.10001e+38	uma:UMAG_05603
SSCI56290.1	K03381	11000112001220	uma:UMAG_05586
SSCI56900.1
SSCI57090.1
SSCI58210.1	K05954	113000900	uma:UMAG_05348
SSCI58340.1
SSCI58520.1
SSCI58700.1
SSCI58960.1
SSCI59990.1
SSCI60110.1
SSCI60170.1	K02212	30300411104113	uma:UMAG_01646
SSCI60180.1	K03363	41200411104113	uma:UMAG_01647
SSCI60220.1
SSCI60380.1
SSCI60400.1
SSCI60580.1	K12861	3040	uma:UMAG_01682
SSCI60610.1
SSCI60710.1
SSCI60740.1
SSCI60880.1
SSCI60890.1
SSCI61400.1	K00276	1.10001e+28	yli:YALI0C18315g
SSCI61450.1
SSCI61460.1
SSCI61480.1	K01621	11000112000030	uma:UMAG_03414
SSCI62660.1
SSCI62790.1
SSCI63280.1
SSCI63500.1
SSCI63960.1
SSCI64000.1	K13621	564	pfp:PFL1_02388
SSCI64220.1
SSCI64240.1
SSCI64520.1
SSCI64670.1
SSCI64730.1
SSCI65100.1	K05955	113000900	pfp:PFL1_01980
SSCI65390.1
SSCI65880.1
SSCI65980.1
SSCI66690.1
SSCI66710.1
SSCI67670.1
SSCI67800.1
SSCI67810.1
SSCI67840.1
SSCI68130.1
SSCI68140.1
SSCI68570.1
SSCI68990.1	K05658	2010	pfp:PFL1_05754
SSCI69030.1
SSCI69150.1
SSCI69230.1
SSCI69540.1
SSCI69660.1
SSCI69690.1
SSCI70010.1
SSCI70020.1
SSCI71620.1
SSCI71700.1	K11230	4011	mrr:Moror_310
SSCI71790.1
SSCI72520.1
SSCI73150.1	K01580	1.10001e+33	uma:UMAG_02125
SSCI73650.1
SSCI73700.1
SSCI74110.1
SSCI74150.1
SSCI74310.1
SSCI74400.1
SSCI74640.1
SSCI74750.1
SSCI75060.1
SSCI75230.1
SSCI75240.1
SSCI75650.1
SSCI76010.1
SSCI76530.1
SSCI76600.1
SSCI77160.1	K09243	413904113	cot:CORT_0A03840
SSCI77360.1
SSCI77370.1
SSCI77580.1
SSCI78500.1
SSCI78560.1	K01209	520	pfp:PFL1_01248
SSCI78760.1	K00079	110000590	bsc:COCSADRAFT_105489
SSCI78770.1
SSCI80000.1
SSCI80160.1
SSCI80550.1
SSCI80660.1
SSCI81070.1
SSCI82270.1
SSCI82330.1
SSCI82460.1	K00818	1.10001e+28	uma:UMAG_05671
SSCI82570.1
SSCI83690.1
SSCI83700.1
SSCI84010.1
SSCI84160.1
SSCI84220.1
SSCI84590.1
SSCI84720.1	K06682	4111	pfp:PFL1_00730
SSCI85480.1
SSCI85630.1
SSCI86440.1
SSCI86690.1
SSCI86730.1
SSCI87210.1	K00227	1.10001e+18	pfp:PFL1_02493

## Sheet: map2query
KEGG_A_class	KEGG_B_class	Pathway	CK-1-vs-T-1_and_CK-2-vs-T-2.venn (46)	All (1873)	Pvalue	Qvalue	Pathway ID	Genes	K_IDs
Metabolism	Amino acid metabolism	Tyrosine metabolism	5	25	0.000263581	0.0144969	ko00350	SSCI24790.1;SSCI34140.1;SSCI34740.1;SSCI54750.1;SSCI61400.1	K00505+K00457+K00505+K13953+K00276
Metabolism	Carbohydrate metabolism	Ascorbate and aldarate metabolism	3	8	0.000712812	0.0192655	ko00053	SSCI23020.1;SSCI49760.1;SSCI56050.1	K00469+K14085+K01053
Metabolism	Global and Overview	Degradation of aromatic compounds	3	9	0.00105085	0.0192655	ko01220	SSCI54750.1;SSCI56050.1;SSCI56290.1	K13953+K01053+K03381
Metabolism	Metabolism of cofactors and vitamins	Thiamine metabolism	2	6	0.00831445	0.114324	ko00730	SSCI00060.1;SSCI26650.1	K18278+K03146
Metabolism	Lipid metabolism	Arachidonic acid metabolism	2	7	0.0114589	0.124018	ko00590	SSCI27240.1;SSCI78760.1	K08726+K00079
Metabolism	Metabolism of other amino acids	beta-Alanine metabolism	3	21	0.0135293	0.124018	ko00410	SSCI49760.1;SSCI61400.1;SSCI73150.1	K14085+K00276+K01580
Metabolism	Amino acid metabolism	Phenylalanine metabolism	3	23	0.0174083	0.13678	ko00360	SSCI34140.1;SSCI48820.1;SSCI61400.1	K00457+K01426+K00276
Metabolism	Metabolism of cofactors and vitamins	Riboflavin metabolism	2	10	0.0234288	0.15578	ko00740	SSCI24790.1;SSCI34740.1	K00505+K00505
Metabolism	Metabolism of other amino acids	Taurine and hypotaurine metabolism	2	11	0.0281921	0.15578	ko00430	XLOC_002133;SSCI73150.1	K00925+K01580
Metabolism	Global and Overview	Microbial metabolism in diverse environments	9	181	0.0283236	0.15578	ko01120	XLOC_002133;SSCI27240.1;SSCI48820.1;SSCI49760.1;SSCI54750.1;SSCI56050.1;SSCI56290.1;SSCI61480.1;SSCI73150.1	K00925+K08726+K01426+K14085+K13953+K01053+K03381+K01621+K01580
Environmental Information Processing	Signal transduction	MAPK signaling pathway - yeast	3	33	0.0452275	0.226137	ko04011	XLOC_003297;SSCI26980.1;SSCI71700.1	K04627+K11215+K11230
Metabolism	Lipid metabolism	Glycerophospholipid metabolism	3	35	0.052447	0.240382	ko00564	SSCI07560.1;SSCI24040.1;SSCI64000.1	K01049+K18694+K13621
Metabolism	Global and Overview	Metabolic pathways	24	751	0.0628978	0.266106	ko01100	XLOC_002133;SSCI00060.1;SSCI03310.1;SSCI16690.1;SSCI24790.1;SSCI26650.1;SSCI27240.1;SSCI27250.1;SSCI28860.1;SSCI34140.1;SSCI34740.1;SSCI35050.1;SSCI46630.1;SSCI47910.1;SSCI49760.1;SSCI54750.1;SSCI56050.1;SSCI56290.1;SSCI61400.1;SSCI61480.1;SSCI73150.1;SSCI78760.1;SSCI82460.1;SSCI87210.1	K00925+K18278+K18106+K01850+K00505+K03146+K08726+K01178+K02564+K00457+K00505+K05607+K05291+K01113+K14085+K13953+K01053+K03381+K00276+K01621+K01580+K00079+K00818+K00227
Metabolism	Metabolism of terpenoids and polyketides	Terpenoid backbone biosynthesis	2	20	0.0847405	0.316854	ko00900	SSCI58210.1;SSCI65100.1	K05954+K05955
Metabolism	Carbohydrate metabolism	Starch and sucrose metabolism	3	43	0.0864148	0.316854	ko00500	SSCI03970.1;SSCI27250.1;SSCI41830.1	K01210+K01178+K01210
Cellular Processes	Cell growth and death	Cell cycle - yeast	4	75	0.109124	0.374642	ko04111	SSCI27820.1;SSCI60170.1;SSCI60180.1;SSCI84720.1	K09175+K02212+K03363+K06682
Metabolism	Carbohydrate metabolism	Pentose phosphate pathway	2	24	0.115798	0.374642	ko00030	SSCI56050.1;SSCI61480.1	K01053+K01621
Metabolism	Lipid metabolism	Fatty acid degradation	2	27	0.140709	0.429945	ko00071	SSCI49760.1;SSCI54750.1	K14085+K13953
Metabolism	Metabolism of cofactors and vitamins	Ubiquinone and other terpenoid-quinone biosynthesis	1	7	0.159994	0.46314	ko00130	SSCI34140.1	K00457
Cellular Processes	Cell growth and death	Meiosis - yeast	3	59	0.174426	0.479671	ko04113	SSCI60170.1;SSCI60180.1;SSCI77160.1	K02212+K03363+K09243
Metabolism	Amino acid metabolism	Arginine and proline metabolism	2	33	0.19339	0.483476	ko00330	SSCI48820.1;SSCI49760.1	K01426+K14085
Metabolism	Amino acid metabolism	Tryptophan metabolism	2	33	0.19339	0.483476	ko00380	SSCI48820.1;SSCI49760.1	K01426+K14085
Metabolism	Global and Overview	Biosynthesis of antibiotics	8	234	0.208144	0.484731	ko01130	SSCI16690.1;SSCI49760.1;SSCI54750.1;SSCI56050.1;SSCI58210.1;SSCI65100.1;SSCI82460.1;SSCI87210.1	K01850+K14085+K13953+K01053+K05954+K05955+K00818+K00227
Metabolism	Carbohydrate metabolism	Pyruvate metabolism	2	35	0.211519	0.484731	ko00620	XLOC_002133;SSCI49760.1	K00925+K14085
Metabolism	Global and Overview	Biosynthesis of secondary metabolites	10	312	0.224853	0.494676	ko01110	SSCI16690.1;SSCI24790.1;SSCI34740.1;SSCI49760.1;SSCI54750.1;SSCI56050.1;SSCI61400.1;SSCI73150.1;SSCI82460.1;SSCI87210.1	K01850+K00505+K00505+K14085+K13953+K01053+K00276+K01580+K00818+K00227
Metabolism	Carbohydrate metabolism	Glycolysis / Gluconeogenesis	2	40	0.257475	0.505755	ko00010	SSCI49760.1;SSCI54750.1	K14085+K13953
Metabolism	Amino acid metabolism	Glycine, serine and threonine metabolism	2	40	0.257475	0.505755	ko00260	SSCI49760.1;SSCI61400.1	K14085+K00276
Metabolism	Amino acid metabolism	Valine, leucine and isoleucine degradation	2	40	0.257475	0.505755	ko00280	SSCI35050.1;SSCI49760.1	K05607+K14085
Environmental Information Processing	Membrane transport	ABC transporters	1	13	0.276976	0.5253	ko02010	SSCI68990.1	K05658
Metabolism	Metabolism of cofactors and vitamins	Folate biosynthesis	1	15	0.312306	0.543628	ko00790	SSCI47910.1	K01113
Metabolism	Carbohydrate metabolism	Amino sugar and nucleotide sugar metabolism	2	47	0.322077	0.543628	ko00520	SSCI28860.1;SSCI78560.1	K02564+K01209
Metabolism	Carbohydrate metabolism	Pentose and glucuronate interconversions	1	16	0.329332	0.543628	ko00040	SSCI03310.1	K18106
Metabolism	Amino acid metabolism	Lysine biosynthesis	1	16	0.329332	0.543628	ko00300	SSCI49760.1	K14085
Metabolism	Amino acid metabolism	Arginine biosynthesis	1	17	0.345945	0.543628	ko00220	SSCI82460.1	K00818
Metabolism	Amino acid metabolism	Histidine metabolism	1	17	0.345945	0.543628	ko00340	SSCI49760.1	K14085
Metabolism	Amino acid metabolism	Phenylalanine, tyrosine and tryptophan biosynthesis	1	18	0.362155	0.547065	ko00400	SSCI16690.1	K01850
Metabolism	Glycan biosynthesis and metabolism	Glycosylphosphatidylinositol(GPI)-anchor biosynthesis	1	19	0.377972	0.547065	ko00563	SSCI46630.1	K05291
Metabolism	Energy metabolism	Methane metabolism	1	19	0.377972	0.547065	ko00680	XLOC_002133	K00925
Metabolism	Lipid metabolism	Steroid biosynthesis	1	20	0.393406	0.554803	ko00100	SSCI87210.1	K00227
Metabolism	Carbohydrate metabolism	Inositol phosphate metabolism	1	22	0.423157	0.559583	ko00562	SSCI23020.1	K00469
Metabolism	Lipid metabolism	Glycerolipid metabolism	1	23	0.437492	0.559583	ko00561	SSCI49760.1	K14085
Metabolism	Carbohydrate metabolism	Propanoate metabolism	1	23	0.437492	0.559583	ko00640	XLOC_002133	K00925
Metabolism	Carbohydrate metabolism	Butanoate metabolism	1	23	0.437492	0.559583	ko00650	SSCI73150.1	K01580
Metabolism	Amino acid metabolism	Alanine, aspartate and glutamate metabolism	1	29	0.516466	0.631236	ko00250	SSCI73150.1	K01580
Metabolism	Amino acid metabolism	Lysine degradation	1	29	0.516466	0.631236	ko00310	SSCI49760.1	K14085
Metabolism	Global and Overview	Biosynthesis of amino acids	3	113	0.532624	0.63226	ko01230	SSCI16690.1;SSCI49760.1;SSCI82460.1	K01850+K14085+K00818
Metabolism	Global and Overview	2-Oxocarboxylic acid metabolism	1	31	0.540295	0.63226	ko01210	SSCI82460.1	K00818
Cellular Processes	Transport and catabolism	Regulation of mitophagy - yeast	1	35	0.584559	0.669807	ko04139	SSCI77160.1	K09243
Genetic Information Processing	Replication and repair	DNA replication	1	41	0.643242	0.722007	ko03030	SSCI60170.1	K02212
Metabolism	Global and Overview	Carbon metabolism	2	96	0.693885	0.763273	ko01200	XLOC_002133;SSCI56050.1	K00925+K01053
Genetic Information Processing	Folding, sorting and degradation	Ubiquitin mediated proteolysis	1	55	0.750426	0.806913	ko04120	SSCI60180.1	K03363
Cellular Processes	Transport and catabolism	Peroxisome	1	57	0.7629	0.806913	ko04146	SSCI27240.1	K08726
Cellular Processes	Transport and catabolism	Endocytosis	1	68	0.821343	0.852337	ko04144	SSCI53820.1	K11826
Genetic Information Processing	Folding, sorting and degradation	Protein processing in endoplasmic reticulum	1	75	0.850924	0.866682	ko04141	SSCI33130.1	K13719
Genetic Information Processing	Transcription	Spliceosome	1	101	0.924372	0.924372	ko03040	SSCI60580.1	K12861
